# Supplementary material for: Insights into the ancestry evolution of the Mycobacterium tuberculosis complex from analysis of Mycobacterium riyadhense
Source: NAR Genom Bioinform. 2021 Aug 11;3(3):lqab070. doi: 10.1093/nargab/lqab070 (PMC8356964; doi:10.1093/nargab/lqab070)
Supplement: lqab070_Supplemental_Files [file lqab070_supplemental_files.zip]

Archive with 2 entries (2 files):
- NAR_GAB_Suppl_R2.pdf
- Supplementary Tables.xlsx
