# Supplementary material for: Insights into the ancestry evolution of the Mycobacterium tuberculosis complex from analysis of Mycobacterium riyadhense
Source: NAR Genom Bioinform. 2021 Aug 11;3(3):lqab070. doi: 10.1093/nargab/lqab070 (PMC8356964; doi:10.1093/nargab/lqab070)
Supplement: lqab070_Supplemental_Files [file lqab070_supplemental_files.zip › Supplementary Tables.xlsx]

## Sheet: Table S1
Table S1 Mycobacterial species and accession number used in this study
Species strain name	Accession Number	Phylogenetics Analysis	M. riyadhense Diagnostic Marker Analysis
Mycobacterium abscessus	GCA_000069185.1	Yes	Yes
Mycobacterium acapulcensis	GCA_900089125.1	Yes	Yes
Mycobacterium africanum K85	GCA_000159775.1	Yes	Yes
Mycobacterium algericum DSM 45454	GCA_002086455.1	Yes	Yes
Mycobacterium alsense	GCA_002086635.1	Yes	Yes
Mycobacterium angelicum	GCA_002086155.1	Yes	Yes
Mycobacterium aromaticivorans JS19b1 = JCM 16368	GCA_000559085.2	Yes	Yes
Mycobacterium arosiense ATCC BAA-1401 = DSM 45069	GCA_002086125.1	Yes	Yes
Mycobacterium arupense	GCA_000970885.2	Yes	Yes
Mycobacterium asiaticum DSM 44297	GCA_000613245.1	Yes	Yes
Mycobacterium aurum	GCA_001049355.1	Yes	Yes
Mycobacterium austroafricanum	GCA_000612725.1	Yes	Yes
Mycobacterium avium	GCA_003640565.1	Yes	Yes
Mycobacterium bacteremicum	GCA_002086115.1	Yes	Yes
Mycobacterium boenickei	GCA_900166915.1	Yes	Yes
Mycobacterium bohemicum DSM 44277	GCA_001053185.1	Yes	Yes
Mycobacterium bovis BCG str. Pasteur 1173P2	GCA_000009445.1	Yes	Yes
Mycobacterium branderi	GCA_002086575.1	Yes	Yes
Mycobacterium brisbanense	GCA_001570425.1	Yes	Yes
Mycobacterium brumae	GCA_900073015.1	Yes	Yes
Mycobacterium canariasense	GCA_001570445.1	Yes	Yes
Mycobacterium canettii CIPT 140010059	GCA_000253375.1	Yes	Yes
Mycobacterium celatum	GCA_000974705.1	Yes	Yes
Mycobacterium celeriflavum	GCA_002086175.1	Yes	Yes
Mycobacterium chelonae 1518	GCA_000523895.1	Yes	Yes
Mycobacterium chimaera	GCA_001307335.1	Yes	Yes
Mycobacterium chlorophenolicum	GCA_001044235.1	Yes	Yes
Mycobacterium chubuense NBB4	GCA_000266905.1	Yes	Yes
Mycobacterium colombiense CECT 3035	GCA_000222105.4	Yes	Yes
Mycobacterium conceptionense	GCA_001052995.1	Yes	Yes
Mycobacterium confluentis	GCA_002102105.1	Yes	Yes
Mycobacterium cosmeticum	GCA_000613185.1	Yes	Yes
Mycobacterium diernhoferi	GCA_001907655.1	Yes	Yes
Mycobacterium doricum	GCA_002102115.1	Yes	Yes
Mycobacterium elephantis	GCA_001005175.1	Yes	Yes
Mycobacterium engbaekii	GCA_002101585.1	Yes	Yes
Mycobacterium europaeum	GCA_001373515.1	Yes	Yes
Mycobacterium fallax	GCA_002101995.1	Yes	Yes
Mycobacterium farcinogenes	GCA_000723385.1	Yes	Yes
Mycobacterium flavescens	GCA_001722335.1	Yes	Yes
Mycobacterium florentinum	GCA_002101635.1	Yes	Yes
Mycobacterium fortuitum subsp. fortuitum DSM 46621 = ATCC 6841	GCA_000295855.1	Yes	Yes
Mycobacterium fragae	GCA_002102185.1	Yes	Yes
Mycobacterium franklinii	GCA_001853795.1	Yes	Yes
Mycobacterium gastri 'Wayne'	GCA_000521195.1	Yes	Yes
Mycobacterium genavense ATCC 51234	GCA_000526915.1	Yes	Yes
Mycobacterium gilvum PYR-GCK	GCA_000016365.1	Yes	Yes
Mycobacterium goodii	GCA_001187505.1	Yes	Yes
Mycobacterium gordonae	GCA_001417955.2	Yes	Yes
Mycobacterium haemophilum DSM 44634	GCA_000340435.3	Yes	Yes
Mycobacterium hassiacum DSM 44199	GCA_000300375.1	Yes	Yes
Mycobacterium heckeshornense	GCA_001077755.1	Yes	Yes
Mycobacterium heidelbergense	GCA_002086215.1	Yes	Yes
Mycobacterium heraklionense	GCA_001021505.1	Yes	Yes
Mycobacterium hiberniae	GCA_002101655.1	Yes	Yes
Mycobacterium holsaticum	GCA_001722355.1	Yes	Yes
Mycobacterium houstonense	GCA_900078665.1	Yes	Yes
Mycobacterium icosiumassiliensis	GCA_900078685.1	Yes	Yes
Mycobacterium immunogenum	GCA_000878425.1	Yes	Yes
Mycobacterium indicus pranii MTCC 9506	GCA_000298095.1	Yes	Yes
Mycobacterium insubricum	GCA_002086255.1	Yes	Yes
Mycobacterium interjectum	GCA_002102225.1	Yes	Yes
Mycobacterium intermedium	GCA_001722345.1	Yes	Yes
Mycobacterium intracellulare ATCC 13950	GCA_000172115.1	Yes	Yes
Mycobacterium iranicum UM_TJL	GCA_000455165.1	Yes	Yes
Mycobacterium kansasii ATCC 12478	GCA_000157895.2	Yes	Yes
Mycobacterium komanii	GCA_001050035.1	Yes	Yes
Mycobacterium koreense	GCA_002104795.1	Yes	Yes
Mycobacterium kubicae	GCA_002101745.1	Yes	Yes
Mycobacterium kumamotonense	GCA_001679965.1	Yes	Yes
Mycobacterium kyorinense	GCA_000759695.1	Yes	Yes
Mycobacterium lacus	GCA_002102215.1	Yes	Yes
Mycobacterium leprae Br4923	GCA_000026685.1	Yes	Yes
Mycobacterium lepromatosis	GCA_000966355.1	Yes	Yes
Mycobacterium liflandii 128FXT	GCA_000026445.2	Yes	Yes
Mycobacterium litorale	GCA_002007745.1	Yes	Yes
Mycobacterium llatzerense	GCA_000878195.1	Yes	Yes
Mycobacterium longobardum	GCA_002102265.1	Yes	Yes
Mycobacterium mageritense JR2009	GCA_000233935.2	Yes	Yes
Mycobacterium malmesburyense	GCA_001050015.1	Yes	Yes
Mycobacterium malmoense	GCA_001686665.1	Yes	Yes
Mycobacterium mantenii	GCA_002086335.1	Yes	Yes
Mycobacterium marinum M	GCA_000018345.1	Yes	Yes
Mycobacterium marseillense	GCA_002086345.1	Yes	Yes
Mycobacterium microti	GCA_001544815.1	Yes	Yes
Mycobacterium minnesotense	GCA_002086405.1	Yes	Yes
Mycobacterium monacense DSM 44395	GCA_002086655.1	Yes	Yes
Mycobacterium moriokaense	GCA_002086395.1	Yes	Yes
Mycobacterium mucogenicum	GCA_001291445.1	Yes	Yes
Mycobacterium mungi	GCA_001652545.1	Yes	Yes
Mycobacterium nebraskense	GCA_000970875.1	Yes	Yes
Mycobacterium neoaurum VKM Ac-1815D	GCA_000317305.3	Yes	Yes
Mycobacterium neworleansense	GCA_001245615.1	Yes	Yes
Mycobacterium nonchromogenicum	GCA_001050055.1	Yes	Yes
Mycobacterium noviomagense	GCA_002086415.1	Yes	Yes
Mycobacterium novocastrense	GCA_001570485.1	Yes	Yes
Mycobacterium obuense	GCA_000974925.2	Yes	Yes
Mycobacterium orygis 112400015	GCA_000353205.1	Yes	Yes
Mycobacterium palustre	GCA_002101785.1	Yes	Yes
Mycobacterium paraense	GCA_002101815.1	Yes	Yes
Mycobacterium paraffinicum	GCA_001907675.1	Yes	Yes
Mycobacterium parafortuitum	GCA_002086815.1	Yes	Yes
Mycobacterium paraintracellulare	GCA_000276825.1	Yes	Yes
Mycobacterium parascrofulaceum ATCC BAA-614	GCA_000164135.1	Yes	Yes
Mycobacterium paraseoulense	GCA_002086475.1	Yes	Yes
Mycobacterium parmense	GCA_002102335.1	Yes	Yes
Mycobacterium peregrinum	GCA_001403655.1	Yes	Yes
Mycobacterium phlei RIVM601174	GCA_000257725.1	Yes	Yes
Mycobacterium porcinum	GCA_001722425.1	Yes	Yes
Mycobacterium pseudoshottsii L15	GCA_001515365.1	Yes	Yes
Mycobacterium rhodesiae NBB3	GCA_000230895.3	Yes	Yes
Mycobacterium riyadhense	GCA_002101845.1	Yes	Yes
Mycobacterium riyadhense MR226	MR226. This study	Yes	No
Mycobacterium rufum	GCA_000762985.1	Yes	Yes
Mycobacterium rutilum JCM 16371	GCA_001314185.1	Yes	Yes
Mycobacterium salmoniphilum	GCA_002013645.1	Yes	Yes
Mycobacterium saopaulense	GCA_001853625.1	Yes	Yes
Mycobacterium saskatchewanense	GCA_002101875.1	Yes	Yes
Mycobacterium scrofulaceum	GCA_001667885.1	Yes	Yes
Mycobacterium senegalense	GCA_001012795.1	Yes	Yes
Mycobacterium senuense	GCA_002101885.1	Yes	Yes
Mycobacterium septicum DSM 44393	GCA_000455325.1	Yes	Yes
Mycobacterium setense	GCA_000805375.1	Yes	Yes
Mycobacterium sherrisii	GCA_001722325.1	Yes	Yes
Mycobacterium shimoidei	GCA_001722445.1	Yes	Yes
Mycobacterium shinjukuense	GCA_002086755.1	Yes	Yes
Mycobacterium simiae	GCA_000455305.1	Yes	Yes
Mycobacterium sinense	GCA_000214155.1	Yes	Yes
Mycobacterium smegmatis str. MC2 155	GCA_000015005.1	Yes	Yes
Mycobacterium szulgai	GCA_001667525.1	Yes	Yes
Mycobacterium terrae	GCA_002101955.1	Yes	Yes
Mycobacterium thermoresistibile ATCC 19527	GCA_000234585.2	Yes	Yes
Mycobacterium timonense	GCA_002086775.1	Yes	Yes
Mycobacterium triplex	GCA_000689255.1	Yes	Yes
Mycobacterium triviale	GCA_001722415.1	Yes	Yes
Mycobacterium tuberculosis CDC1551	GCA_000008585.1	Yes	No
Mycobacterium tuberculosis H37RV	GCA_000195955.2	Yes	Yes
Mycobacterium tusciae JS617	GCA_000243415.3	Yes	Yes
Mycobacterium ulcerans Agy99	GCA_000013925.1	Yes	Yes
Mycobacterium vaccae ATCC 25954	GCA_000295825.1	Yes	Yes
Mycobacterium vanbaalenii PYR-1	GCA_000015305.1	Yes	Yes
Mycobacterium vulneris	GCA_002104765.1	Yes	Yes
Mycobacterium wolinskyi	GCA_001545135.1	Yes	Yes
Mycobacterium xenopi RIVM700367	GCA_000257745.1	Yes	Yes
Mycobacterium yongonense 05-1390	GCA_000418535.2	Yes	Yes
Nocardia abscessus	GCA_000308455.1	Yes	No
uncultured Mycobacterium sp. UC10	GCA_900078375.1	Yes	Yes
Mycobacterium avium Chester	GCA_002086165.1	No	Yes
Mycobacterium caprae MB5	GCA_001369335.1	No	Yes
Mycobacterium crocinum JCM 16369	GCA_001314145.1	No	Yes
Mycobacterium fluoranthenivorans	GCA_001313385.1	No	Yes
Mycobacterium hodleri JCM 12141	GCA_001313805.1	No	Yes
Mycobacterium lentiflavum	GCA_001373395.1	No	Yes
Mycobacterium pallens JCM 16370	GCA_001314165.1	No	Yes
Mycobacterium pyrenivorans JCM 15927	GCA_001314105.1	No	Yes

## Sheet: Table S2
Table S2. M. marinum LOS locus genes orthologues shared with M. riyadhense strains
	MR1023	MR193	MR206	MR210	MR222	MR226	MR244	MR246
MMAR_1008	MR1023_04688	MR193_04455	MR206_04685	MR210_04486	MR222_04444	MR_04617	MR244_04622	MR246_04625
MMAR_2302	MR1023_03305	MR193_03158	MR206_03308	MR210_03179	MR222_03113	MR_03260	MR244_03260	MR246_03263
MMAR_2303	MR1023_03304	MR193_03157	MR206_03307	MR210_03178	MR222_03112	MR_03259	MR244_03259	MR246_03262
MMAR_2304	MR1023_03303	MR193_03156	MR206_03306	MR210_03177	MR222_03111	MR_03258	MR244_03258	MR246_03261
MMAR_2305	MR1023_03302	MR193_03155	MR206_03305	MR210_03176	MR222_03110	MR_03257	MR244_03257	MR246_03260
MMAR_2306	MR1023_03301	MR193_03154	MR206_03304	MR210_03175	MR222_03109	MR_03256	MR244_03256	MR246_03259
MMAR_2307	MR1023_03295	MR193_03148	MR206_03298	MR210_03167	MR222_03103	MR_03250	MR244_03250	MR246_03253
MMAR_2308
MMAR_2309	MR1023_03299	MR193_03152	MR206_03302	MR210_03173	MR222_03107	MR_03254	MR244_03254	MR246_03257
MMAR_2310	MR1023_03298	MR193_03151	MR206_03301	MR210_03172	MR222_03106	MR_03253	MR244_03253	MR246_03256
MMAR_2311	MR1023_03297	MR193_03150	MR206_03300	MR210_03171	MR222_03105	MR_03252	MR244_03252	MR246_03255
MMAR_2312				MR210_03166
MMAR_2313 (losA)		MR193_03128
MMAR_2314	MR1023_00361	MR193_03129	MR206_00366	MR210_00381	MR222_00356	MR_00367	MR244_00362	MR246_00362
MMAR_2315
MMAR_2316	MR1023_03023	MR193_02856	MR206_03023	MR210_01388,MR210_02888	MR222_02834	MR_02982	MR244_02976	MR246_02979
MMAR_2317	MR1023_05374	MR193_05138	MR206_05362	MR210_05150	MR222_05107	MR_05289	MR244_05292	MR246_05296
MMAR_2318		MR193_03130
MMAR_2319
MMAR_2320（wecE）
MMAR_2321		MR193_03145
MMAR_2322		MR193_03146
MMAR_2323
MMAR_2324
MMAR_2325		MR193_03147
MMAR_2326
MMAR_2327	MR1023_03300	MR193_03153	MR206_03303	MR210_03174	MR222_03108	MR_03255	MR244_03255	MR246_03258
MMAR_2328
MMAR_2329	MR1023_03443	MR193_03296	MR206_03447	MR210_03317	MR222_03253	MR_03400	MR244_03395	MR246_03398
MMAR_2330	MR1023_00875,MR1023_02733	MR193_00837	MR206_00875,MR206_02735	MR210_00864,MR210_02597	MR222_00847	MR_00870,MR_02697	MR244_00866,MR244_02689	MR246_00867,MR246_02692
MMAR_2331
MMAR_2332	MR1023_03970	MR193_03792	MR206_03973	MR210_03161	MR222_03768	MR_03910	MR244_03914	MR246_03918
MMAR_2333	MR1023_03293	MR193_03123	MR206_03296	MR210_03160	MR222_03101	MR_03248	MR244_03248	MR246_03251
MMAR_2334				MR210_03159
MMAR_2335		MR193_04282		MR210_03158
MMAR_2336 (galE6)
MMAR_2337	MR1023_03292	MR193_03122	MR206_03295	MR210_03156	MR222_03100	MR_03247	MR244_03247	MR246_03250
MMAR_2338				MR210_03153
MMAR_2339	MR1023_04010	MR193_03832	MR206_04012	MR210_03873	MR222_03809	MR_03949	MR244_03953	MR246_03957
MMAR_2340 (pks5）	MR1023_03273	MR193_03102	MR206_03274	MR210_03130	MR222_03081	MR_03228	MR244_03228	MR246_03231
MMAR_2341 (fadD25)	MR1023_03277	MR193_03106	MR206_03912	MR210_03134	MR222_03085	MR_03232	MR244_03232	MR246_03235
MMAR_2342	MR1023_03276	MR193_03105	MR206_03277	MR210_03133	MR222_03084	MR_03231	MR244_03231	MR246_03234
MMAR_2343	MR1023_03271	MR193_03100	MR206_03272	MR210_03128	MR222_03079	MR_03226	MR244_03226	MR246_03229
MMAR_2344	MR1023_03270	MR193_03099	MR206_03271	MR210_03127	MR222_03078	MR_03225	MR244_03225	MR246_03228
MMAR_2345	MR1023_03268	MR193_03097	MR206_03269	MR210_03125	MR222_03076	MR_03223	MR244_03223	MR246_03226
MMAR_2346	MR1023_03266	MR193_03095	MR206_03267	MR210_03123	MR222_03073	MR_03221	MR244_03221	MR246_03224
MMAR_2347
MMAR_2348	MR1023_03264	MR193_03093	MR206_03265	MR210_03121	MR222_03071	MR_03219	MR244_03219	MR246_03222
MMAR_2349	MR1023_03278,MR1023_03285	MR193_03107,MR193_03114	MR206_03281,MR206_03288	MR210_03135,MR210_03142	MR222_03086,MR222_03093	MR_03233,MR_03240	MR244_03233,MR244_03240	MR246_03236,MR246_03243
MMAR_2350	MR1023_02109	MR193_02040	MR206_02111	MR210_02028		MR_02086	MR244_02076	MR246_02077
MMAR_2351
MMAR_2352	MR1023_01970	MR193_01915	MR206_01970	MR210_01904	MR222_01910	MR_01948	MR244_01936	MR246_01937
MMAR_2353	MR1023_03275,MR1023_03279	MR193_03104,MR193_03108	MR206_03276,MR206_03282	MR210_03132,MR210_03136	MR222_03083,MR222_03087	MR_03230,MR_03234	MR244_03230,MR244_03234	MR246_03233,MR246_03237
MMAR_2354	MR1023_02623	MR193_02508	MR206_02626	MR210_02487	MR222_02487	MR_02589	MR244_02580	MR246_02583
MMAR_2403
MMAR_2404
MMAR_2405 (cphB)
MMAR_2406
MMAR_2355 (papA3)
MMAR_4419
MMAR_5170	MR1023_00312	MR193_00322	MR206_00317	MR210_00331	MR222_00307	MR_00318	MR244_00313	MR246_00313

## Sheet: Table S3
Table S3. pks5 gene cluster across eight MR strains
MR1023 (S)	MR193 (R)	MR206 (R)	MR210 (S)	MR222 (S)	MR226 (S)	MR244 (S)	MR246 (S)
MR1023_03269	MR193_03098	MR206_03270	MR210_03126	MR222_03077	MR_03224	MR244_03224	MR246_03227
MR1023_03270	MR193_03099	MR206_03271	MR210_03127	MR222_03078	MR_03225	MR244_03225	MR246_03228
MR1023_03271	MR193_03100	MR206_03272	MR210_03128	MR222_03079	MR_03226	MR244_03226	MR246_03229
MR1023_03272	MR193_03101	MR206_03273	MR210_03129	MR222_03080	MR_03227	MR244_03227	MR246_03230
MR1023_03273	MR193_03102	MR206_03274	MR210_03130	MR222_03081	MR_03228	MR244_03228	MR246_03231
MR1023_03274	MR193_03103	MR206_03275	MR210_03131	MR222_03082	MR_03229	MR244_03229	MR246_03232
MR1023_03275	MR193_03104	MR206_03276	MR210_03132	MR222_03083	MR_03230	MR244_03230	MR246_03233
MR1023_03276	MR193_03105	MR206_03277	MR210_03133	MR222_03084	MR_03231	MR244_03231	MR246_03234
MR1023_03277	MR193_03106	*	MR210_03134	MR222_03085	MR_03232	MR244_03232	MR246_03235
MR1023_03278	MR193_03107	MR206_03281	MR210_03135	MR222_03086	MR_03233	MR244_03233	MR246_03236
MR1023_03279	MR193_03108	MR206_03282	MR210_03136	MR222_03087	MR_03234	MR244_03234	MR246_03237
MR1023_03280	MR193_03109	MR206_03283	MR210_03137	MR222_03088	MR_03235	MR244_03235	MR246_03238
MR1023_03281	MR193_03110	MR206_03284	MR210_03138	MR222_03089	MR_03236	MR244_03236	MR246_03239
MR1023_03282	MR193_03111	MR206_03285	MR210_03139	MR222_03090	MR_03237	MR244_03237	MR246_03240
MR1023_03283	MR193_03112	MR206_03286	MR210_03140	MR222_03091	MR_03238	MR244_03238	MR246_03241
MR1023_03284	MR193_03113	MR206_03287	MR210_03141	MR222_03092	MR_03239	MR244_03239	MR246_03242

## Sheet: Table S4
Table S4. ESX loci in M. riyadhense strains
ESX-1	MR226	MR1023	MR193	MR206	MR210	MR222	MR244	MR246
mycP1	MR_00028	MR1023_00028	MR193_00032	MR206_00029	MR210_00028	MR222_00028	MR244_00028	MR246_00029
eccE1	MR_00029	MR1023_00029	MR193_00033	MR206_00030	MR210_00029	MR222_00029	MR244_00029	MR246_00030
espB	MR_00030	MR1023_00030	MR193_00034	MR206_00032	MR210_00030	MR222_00030	MR244_00030	MR246_00031
espL	MR_00031	MR1023_00031	MR193_00035	MR206_00033	MR210_00031	MR222_00031	MR244_00031	MR246_00032
espK	MR_00032	MR1023_00032	MR193_00036	*	MR210_00032	MR222_00032	MR244_00032	MR246_00033
espJ	MR_00033	MR1023_00033	MR193_00037	MR206_00038	MR210_00033	MR222_00033	MR244_00033	MR246_00034
eccD1	MR_00034	MR1023_00034	MR193_00038	MR206_00039	MR210_00034	MR222_00034	MR244_00034	MR246_00035
espI	MR_00035	MR1023_00035	MR193_00039	MR206_00040	MR210_00035	MR222_00035	MR244_00035	MR246_00036
MR_00036	MR_00036	MR1023_00036	MR193_00040	MR206_00041	MR210_00036	MR222_00036	MR244_00036	MR246_00037
esxA	MR_00037	MR1023_00037	MR193_00041	MR206_00042	MR210_00037	MR222_00037	MR244_00037	MR246_00038
esxB	MR_00038	MR1023_00038	MR193_00042	MR206_00043	MR210_00038	MR222_00038	MR244_00038	MR246_00039
PPE68	MR_00039	MR1023_00039	MR193_00043	MR206_00044	MR210_00039	MR222_00039	MR244_00039	MR246_00040
PE35	MR_00040	MR1023_00040	MR193_00044	MR206_00045	MR210_00040	MR222_00040	MR244_00040	MR246_00041
eccCb	MR_00041	MR1023_00041	MR193_00045	MR206_00046	MR210_00041	MR222_00041	MR244_00041	MR246_00042
eccCa	MR_00042	MR1023_00042	MR193_00046	MR206_00047	MR210_00042	MR222_00042	MR244_00042	MR246_00043
eccB	MR_00043	MR1023_00043	MR193_00047	MR206_00048	MR210_00043	MR222_00043	MR244_00043	MR246_00044
eccA1	MR_00044	MR1023_00044	MR193_00048	MR206_00049	MR210_00044	MR222_00044	MR244_00044	MR246_00045
espH	MR_00045	MR1023_00045	MR193_00049	MR206_00050	MR210_00045	MR222_00045	MR244_00045	MR246_00046
espG	MR_00046	MR1023_00046	MR193_00050	MR206_00051	MR210_00046	MR222_00046	MR244_00046	MR246_00047
espF	MR_00047	MR1023_00047	MR193_00051	MR206_00052	MR210_00047	MR222_00047	MR244_00047	MR246_00048
espE	MR_00048	MR1023_00048	MR193_00052	MR206_00053	MR210_00048	MR222_00048	MR244_00048	MR246_00049
ESX-2
esxD	MR_00020	MR1023_00020	MR193_00024	MR206_00020	MR210_00020	MR222_00020	MR244_00020	MR246_00021
esxC	MR_00021	MR1023_00021	MR193_00025	MR206_00021	MR210_00021	MR222_00021	MR244_00021	MR246_00022
espG2	MR_00022	MR1023_00022	MR193_00026	MR206_00022	MR210_00022	MR222_00022	MR244_00022	MR246_00023
MR_00036	MR_00036	MR1023_00023	MR193_00027	MR206_00023	MR210_00023	MR222_00023	MR244_00023	MR246_00024
eccD	MR_00024	MR1023_00024	MR193_00028	MR206_00024	MR210_00024	MR222_00024	MR244_00024	MR246_00025
mycpP2	MR_00025	MR1023_00025	MR193_00029	MR206_00025	MR210_00025	MR222_00025	MR244_00025	MR246_00026
eccE	MR_00026	MR1023_00026	MR193_00030	MR206_00026	MR210_00026	MR222_00026	MR244_00026	MR246_00027
eccA	MR_00027	MR1023_00027	MR193_00031	MR206_00027	MR210_00027	MR222_00027	MR244_00027	MR246_00028
ESX-3
eccE	MR_05087	MR1023_05171	MR193_04940	MR206_05159	MR210_04955	MR222_04912	MR244_05171	MR246_05096
mycp3	MR_05088	MR1023_05172	MR193_04941	MR206_05160	MR210_04956	MR222_04913	MR244_05172	MR246_05097
eccD	MR_05089	MR1023_05173	MR193_04942	MR206_05161	MR210_04957	MR222_04914	MR244_05173	MR246_05098
eccG3	MR_05090	MR1023_05174	MR193_04943	MR206_05162	MR210_04958	MR222_04915	MR244_05174	MR246_05099
esxH	MR_05091	MR1023_05175	MR193_04944	MR206_05163	MR210_04959	MR222_04916	MR244_05175	MR246_05100
esxS	MR_05092	MR1023_05176	MR193_04945	MR206_05164	MR210_04960	MR222_04917	MR244_05176	MR246_05101
PPE4	MR_05093	MR1023_05177	MR193_04946	MR206_05165	MR210_04961	MR222_04918	MR244_05177	MR246_05102
MR_00036	MR_00036	MR1023_05178	MR193_04947	MR206_05166	MR210_04962	MR222_04919	MR244_05178	MR246_05103
eccC3	MR_05095	MR1023_05179	MR193_04948	MR206_05167	MR210_04963	MR222_04920	MR244_05179	MR246_05104
eccB3	MR_05096	MR1023_05180	MR193_04949	MR206_05168	MR210_04964	MR222_04921	MR244_05180	MR246_05105
eccA	MR_05097	MR1023_05181	MR193_04950	MR206_05169	MR210_04965	MR222_04922	MR244_05181	MR246_05106
ESX4
esxT	MR_04502	MR1023_04572	MR193_04337	MR206_04570	MR210_04371	MR222_04331	MR244_04584	MR246_04510
esxU	MR_04503	MR1023_04573	MR193_04338	MR206_04571	MR210_04372	MR222_04332	MR244_04585	MR246_04511
MR_04504	MR_04504	MR1023_04574	MR193_04339	MR206_04572	MR210_04373	MR222_04333	MR244_04586	MR246_04512
eccC4	MR_04505	MR1023_04575	MR193_04340	MR206_04573	MR210_04374	MR222_04334	MR244_04587	MR246_04513
eccD4	MR_04506	MR1023_04576	MR193_04341	MR206_04574	MR210_04375	MR222_04335	MR244_04588	MR246_04514
mycp4	MR_04507	MR1023_04577	MR193_04342	MR206_04575	MR210_04376	MR222_04336	MR244_04589	MR246_04515
eccB4	MR_04508	MR1023_04578	MR193_04343	MR206_04576	MR210_04377	MR222_04337	MR244_04590	MR246_04516
ESX-5
eccA	MR_02803	MR1023_02838	MR193_02726	MR206_02840	MR210_02703	MR222_02702	MR244_02853	MR246_02797
eccE	MR_02804	MR1023_02839	MR193_02727	MR206_02841	MR210_02704	MR222_02703	MR244_02854	MR246_02798
mycP5	MR_02805	MR1023_02840	MR193_02728	MR206_02842	MR210_02705	MR222_02704	MR244_02855	MR246_02799
eccD	MR_02806	MR1023_02841	MR193_02729	MR206_02843	MR210_02706	MR222_02705	MR244_02856	MR246_02800
MR_02807	MR_02807	MR1023_02842	MR193_02730	MR206_02844	MR210_02707	MR222_02706	MR244_02857	MR246_02801
WXG100 family type VII secretion target	MR_02808	MR1023_02843	MR193_02731	MR206_02845	MR210_02708	MR222_02707	MR244_02858	MR246_02802
exsP	MR_02809	MR1023_02844	MR193_02732	MR206_02846	MR210_02709	MR222_02708	MR244_02859	MR246_02803
PE	MR_02810	MR1023_02845	MR193_02733	MR206_02847	MR210_02710	MR222_02709	MR244_02860	MR246_02804
PPE26	MR_02811	MR1023_02846	MR193_02734	MR206_02848	MR210_02711	MR222_02710	MR244_02861	MR246_02805
PPE45	MR_02812	MR1023_02847	MR193_02735	MR206_02849	MR210_02712	MR222_02711	MR244_02862	MR246_02806
MR_02813	MR_02813	MR1023_02848	MR193_02736	MR206_02850	MR210_02713	MR222_02712	MR244_02863	MR246_02807
PPE26	MR_02814	MR1023_02849	MR193_02737	MR206_02851	MR210_02714	MR222_02713	MR244_02864	MR246_02808
PE	MR_02815	MR1023_02850	MR193_02738	MR206_02852	MR210_02715	MR222_02714	MR244_02865	MR246_02809
PPE25	MR_02816	MR1023_02851	MR193_02739	MR206_02853	MR210_02716	MR222_02715	MR244_02866	MR246_02810
MR_02817	MR_02817	MR1023_02852	MR193_02740	MR206_02854	MR210_02717	MR222_02716	MR244_02867	MR246_02811
MR_02818	MR_02818	MR1023_02853	MR193_02741	MR206_02855	MR210_02718	MR222_02717	MR244_02868	MR246_02812
eccC5	MR_02819	MR1023_02854	MR193_02742	MR206_02856	MR210_02719	MR222_02718	MR244_02869	MR246_02813
eccB5	MR_02820	MR1023_02855	MR193_02743	MR206_02857	MR210_02720	MR222_02719	MR244_02870	MR246_02814

## Sheet: Table S5
Table S5. Upregulated genes in RAW264.7 host cells upon M. bovis BCG Denmark treatment 3hpi
Gene	log2FoldChange	pvalue	padj
Il1b	15.2549	4.33e-50	3.76e-48
Il1a	14.8571	6.34e-36	3.34e-34
Csf3	12.6492	1.26e-26	4.46e-25
Cxcl2	10.7866	9.75e-23	2.9e-21
Ccl22	10.5288	1.07e-18	2.51e-17
Lif	10.0903	1.07e-129	3.6e-127
Serpinb2	9.45332	1.32e-14	2.35e-13
Il1bos	9.19006	3.25e-14	5.64e-13
Hbegf	9.12752	3.15e-13	5e-12
Col5a3	8.98716	2.46e-13	3.96e-12
Lcn2	8.88516	5.81e-12	8.25e-11
Cxcl3	8.47522	3.01e-11	4.03e-10
Cish	8.33752	9.67e-11	1.25e-09
Plet1	8.33524	4.09e-10	4.92e-09
Il1f9	8.16918	2.68e-10	3.28e-09
Gm31587	8.14075	3.03e-10	3.69e-09
Rdh8	8.03529	7.12e-10	8.29e-09
Thbs1	7.81821	3.56e-09	3.75e-08
Gm45086	7.79611	4.09e-09	4.27e-08
Ece1	7.7907	6.79e-19	1.61e-17
Gm46514	7.64098	1.19e-08	1.18e-07
9030624G23Rik	7.62687	1.64e-39	9.64e-38
Acpp	7.51915	4.27e-08	3.94e-07
Gm32605	7.49317	5.71e-08	5.17e-07
Fpr1	7.47991	3.57e-08	3.33e-07
Slc7a2	7.47024	3.46e-17	7.42e-16
Mmp14	7.44825	6.25e-27	2.24e-25
Tnfsf15	7.4414	4.37e-22	1.25e-20
Ifnb1	7.42351	5.77e-09	5.92e-08
Lad1	7.29811	2.17e-07	1.84e-06
Csf2	7.27877	1.76e-07	1.51e-06
Mmp13	7.25441	1.52e-07	1.31e-06
Il1f6	7.19617	2.59e-07	2.16e-06
Prr5l	7.16362	4.92e-07	3.92e-06
Aebp1	7.12745	4.31e-08	3.97e-07
Cd69	7.10766	6.86e-08	6.17e-07
Gm29483	7.05538	1.16e-06	8.69e-06
Gm10532	7.03721	1.41e-06	1.04e-05
F630040K05Rik	7.01676	7.16e-07	5.56e-06
Sema7a	7.00105	8.97e-07	6.85e-06
Galnt15	6.97703	2.03e-06	1.46e-05
Prss45	6.97459	2.22e-06	1.58e-05
Cgref1	6.93037	3.96e-07	3.2e-06
Ccn4	6.91493	3.21e-22	9.31e-21
Mylk2	6.84423	1.24e-24	4.07e-23
Gm36493	6.83386	2.09e-07	1.77e-06
Gm36233	6.80033	3.39e-06	2.33e-05
Tslp	6.76968	3.95e-06	2.68e-05
Timp1	6.76085	1.17e-47	9.18e-46
Gfpt2	6.7332	5.9e-05	0.000311855
Gm34096	6.71609	6.87e-06	4.4e-05
Gm13990	6.6892	5.28e-06	3.47e-05
Gm41362	6.66326	5.88e-07	4.63e-06
Alpk2	6.65043	3.08e-09	3.28e-08
Oaf	6.63705	1.84e-05	0.000107829
Epgn	6.61713	9.08e-07	6.92e-06
Tnfrsf8	6.5949	4.74e-23	1.44e-21
Saa3	6.53091	2.42e-57	2.47e-55
Kcng3	6.51866	1.37e-06	1.02e-05
Serpinb9b	6.51388	8.49e-09	8.55e-08
Gm26715	6.47718	2.35e-06	1.67e-05
Gm29010	6.4746	1.98e-05	0.000115148
P3h2	6.47279	2.09e-05	0.000120988
Gm41198	6.44744	2.05e-05	0.000118994
Gm14010	6.42637	2.44e-05	0.000138856
Gm39368	6.42557	4.9e-05	0.000263344
Inhba	6.39447	4.39e-15	8.19e-14
Acod1	6.37837	0	0
F7	6.37408	4.37e-06	2.92e-05
Wscd2	6.32606	3.97e-05	0.000217634
Nos2	6.30251	1.11e-127	3.56e-125
Gm41757	6.25944	5.79e-05	0.000306538
Mmp9	6.25034	6.94e-45	4.89e-43
Gm36154	6.24226	0.000113986	0.0005638
Areg	6.22773	4.22e-70	5.77e-68
Gm16325	6.21852	8.7e-05	0.000439564
Plk2	6.21018	7.35e-70	9.86e-68
Ch25h	6.20075	8.67e-06	5.43e-05
Rgs9	6.15733	0.000115611	0.000570838
Fam83g	6.14357	1.01e-05	6.29e-05
Chst11	6.13934	2.86e-07	2.38e-06
Gm21188	6.06629	0.000163739	0.000778439
Dnah7a	6.06489	1.85e-05	0.000108543
Ccl3	6.03566	0	0
Flrt3	6.01654	2.47e-59	2.67e-57
Ccl24	6.01501	0.00074754	0.00301695
Ccl7	5.98718	9.27e-26	3.19e-24
Crtam	5.92086	8.44e-07	6.48e-06
Tnfrsf1b	5.89928	0	0
Cmklr1	5.85791	4.49e-14	7.72e-13
Mcpt1	5.83599	0.000836953	0.00333384
Gm30413	5.82664	0.000636784	0.00262566
Edn1	5.81691	7.96e-47	6.09e-45
Rgcc	5.80329	5.81e-05	0.000307611
Pilrb1	5.74599	0.000738839	0.00298697
LOC115487409	5.73787	2.7e-13	4.32e-12
LOC115487455	5.72664	0.00112502	0.00432937
4930459C07Rik	5.71792	6.95e-09	7.08e-08
Atp1b2	5.70229	0.00250321	0.00871141
Met	5.69812	4.94e-16	9.75e-15
Gm15478	5.68314	0.00102649	0.0039906
LOC115489446	5.65331	0.00246117	0.00858634
Il27	5.63312	6.79e-45	4.8e-43
Gm46148	5.61989	0.00012871	0.000629551
Pdcd1lg2	5.60193	0.00139544	0.00521799
Prkg2	5.60086	7.12e-13	1.1e-11
Erich2	5.58757	0.00185318	0.00670969
2010300C02Rik	5.57262	1.1e-41	7.16e-40
Pkp1	5.54805	0.00202452	0.00724433
Dok7	5.54805	0.00202452	0.00724433
Fas	5.53489	1.93e-221	1.7e-218
Gm41361	5.47793	9.62e-56	9.4e-54
Gm32437	5.46393	0.00239826	0.00839599
Trim66	5.45952	1.37e-05	8.27e-05
E230016K23Rik	5.45731	3.48e-18	7.89e-17
Plpp3	5.40966	0.00283521	0.00967546
Mtmr7	5.4083	1.04e-87	1.97e-85
Cxcr6	5.40377	0.000581051	0.00242354
Il1rn	5.39354	0	0
Lancl3	5.38852	0.000465038	0.00198374
Cd93	5.38116	0.00291825	0.00990841
Fabp4	5.33278	9.59e-09	9.58e-08
Slc13a1	5.30858	0.000856697	0.0034019
Clec2d	5.24786	5.3e-31	2.3e-29
Ptger2	5.24632	1.07e-93	2.34e-91
Cntnap3	5.21089	0.00117822	0.00450458
Tpbg	5.20285	1.67e-05	9.92e-05
Gm11958	5.20119	0.00123546	0.0047017
Tnf	5.18899	1.54e-10	1.92e-09
Gm4832	5.18644	0.00128078	0.00485187
Lilr4b	5.18461	3.03e-286	4.73e-283
Socs3	5.16518	4.43e-255	6.23e-252
Urml	5.06994	7.49e-08	6.7e-07
Hcar2	5.06795	1.09e-14	1.97e-13
Has1	5.03704	0.000133661	0.000651279
Shbg	5.01449	0.000133413	0.00065052
5033421B08Rik	5.00868	5.35e-14	9.18e-13
Slc1a2	4.98308	0.00195753	0.00704222
Ccl4	4.9775	0	0
Nox1	4.97303	9.77e-22	2.7e-20
Clip4	4.97256	0.00263756	0.0090891
Cd40	4.96509	1.97e-127	6.17e-125
Gm19410	4.94104	0.00292938	0.00993658
Ccl2	4.93476	1.29e-231	1.51e-228
Unc80	4.91269	0.00265211	0.0091325
Ccrl2	4.90619	2.38e-51	2.15e-49
Ccr9	4.89904	0.0025792	0.00892072
Mafa	4.87691	1.83e-11	2.47e-10
Mir155hg	4.85295	1.12e-12	1.71e-11
Ptgs2	4.81398	2.56e-289	4.5e-286
Slc7a11	4.79661	3.61e-219	2.99e-216
Thbd	4.7774	1.42e-05	8.55e-05
Gadd45a	4.75888	3.09e-41	1.94e-39
Slc26a9	4.73872	2.74e-13	4.37e-12
Srcin1	4.68742	1.33e-38	7.53e-37
Cryba4	4.67073	1.48e-06	1.09e-05
Shisa3	4.66623	4.7e-31	2.06e-29
Src	4.58837	9.33e-210	7.29e-207
Zfp811	4.54678	1.39e-39	8.22e-38
Plek2	4.53967	1.36e-16	2.82e-15
Dusp5	4.52852	7.11e-228	7.7e-225
C230024C17Rik	4.51511	1.17e-16	2.44e-15
LOC115489495	4.48218	4.65e-10	5.57e-09
1700101I11Rik	4.45425	0.00152492	0.00563146
Serpinb6b	4.44293	4.54e-58	4.77e-56
Nr4a3	4.41857	2.09e-05	0.000121209
Ereg	4.40203	2.31e-06	1.64e-05
Ifitm1	4.36836	0.000204781	0.000951386
Ccr1	4.3603	2.77e-51	2.48e-49
Tbc1d9	4.33918	2e-12	2.97e-11
Gm32552	4.32763	7.45e-05	0.000383261
Gm34891	4.32104	0.000200571	0.000934296
Cd83	4.32067	0	0
Marcks	4.31191	1.15e-06	8.61e-06
Gstt4	4.29191	4.5e-06	3e-05
Mcoln2	4.28286	3.49e-28	1.33e-26
Gm6093	4.2669	4.34e-06	2.91e-05
Gprc5a	4.25243	1.96e-05	0.000114268
Tnfrsf9	4.25108	7.13e-08	6.39e-07
F10	4.22314	9.05e-15	1.64e-13
Aqp9	4.22207	0.00010474	0.000521922
Cd274	4.18775	7.46e-138	2.84e-135
LOC100862115	4.16442	3.21e-05	0.000178741
Il13ra2	4.12971	3.77e-53	3.56e-51
Ifi214	4.09172	3.07e-06	2.13e-05
Ifit1	4.09161	2.3e-187	1.35e-184
Gm38525	4.06821	4.83e-06	3.21e-05
Myo3b	4.06211	3.54e-05	0.00019566
Ptprn	4.06059	4.71e-31	2.06e-29
Gm20125	4.04167	1.91e-12	2.84e-11
LOC115487205	4.03018	1.07e-12	1.63e-11
Plat	4.01817	0.000198366	0.00092494
Dhrs3	4.01715	2.07e-107	5.5e-105
Cd200r3	4.01425	5.8e-05	0.000307042
Nfkbiz	3.98759	4.82e-246	6.17e-243
Tnfaip3	3.9855	9e-208	6.67e-205
Irf4	3.9827	2.82e-29	1.13e-27
Stac	3.96098	1.63e-06	1.19e-05
Ifi209	3.92955	3.16e-42	2.07e-40
Phlda1	3.92485	1.04e-57	1.07e-55
Il7r	3.89599	7.12e-20	1.81e-18
Gm40007	3.87584	4.51e-25	1.5e-23
Gm36572	3.87358	1.35e-69	1.79e-67
Ikbke	3.86916	1.22e-205	8.57e-203
Ahnak2	3.84761	3.02e-07	2.5e-06
Upp1	3.81733	0.000305648	0.00136417
Urah	3.80573	0.00121364	0.00462869
F3	3.80393	1.06e-05	6.55e-05
Gadd45b	3.80191	1.39e-171	6.74e-169
Slc31a2	3.75404	9.11e-205	6.1e-202
G530011O06Rik	3.7267	3.86e-08	3.58e-07
Arhgef3	3.71317	1.24e-121	3.81e-119
Abca1	3.70864	8.18e-46	6.06e-44
Lilrb4a	3.68797	1.24e-222	1.17e-219
Csf1	3.68793	9.09e-13	1.39e-11
Sema3e	3.64904	0.000707872	0.00288081
Kcnab1	3.64898	0.000685774	0.00279897
Slc6a4	3.6448	7.9e-29	3.12e-27
Hdc	3.63719	1.96e-10	2.43e-09
Gm5486	3.6271	3.2e-14	5.59e-13
Gm40943	3.61024	1.2e-28	4.66e-27
Penk	3.58	0.000360918	0.0015798
Sox30	3.56668	0.00238984	0.00837276
Slpi	3.56039	0.00100524	0.00391987
Gpr4	3.56002	8.6e-06	5.39e-05
Nat8f4	3.53756	0.00291964	0.00991074
2310001H17Rik	3.53741	2.04e-07	1.74e-06
Tnc	3.49842	4.52e-192	2.76e-189
Ier3	3.49232	2e-27	7.37e-26
Sh2d6	3.48523	1.78e-22	5.27e-21
Pde4b	3.48323	9.35e-132	3.21e-129
Pim1	3.46821	2.42e-148	9.73e-146
Casp4	3.46424	9.34e-93	1.99e-90
Psmd10	3.45698	0.0018457	0.00668845
Fhod3	3.44834	2.27e-26	7.96e-25
Sh2d2a	3.44292	2.66e-09	2.86e-08
Mustn1	3.44185	6.33e-15	1.16e-13
Gpr84	3.39777	5.13e-173	2.67e-170
Cd200r1	3.39046	8.38e-16	1.64e-14
Prss37	3.35952	0.000631926	0.00260945
Ifi211	3.3379	1.81e-05	0.000106595
Creb5	3.33533	1.05e-10	1.34e-09
Traf5	3.27938	5.99e-10	7.04e-09
LOC100044068	3.27885	1.25e-35	6.48e-34
Zbp1	3.27543	2.78e-77	4.4e-75
LOC115487819	3.26012	1.69e-11	2.29e-10
Gm41647	3.25275	0.00113663	0.0043645
Gm6377	3.24712	1.49e-14	2.63e-13
Ifit3	3.24392	2.9e-73	4.34e-71
Ccl9	3.24042	1.7e-193	1.09e-190
Ifit3b	3.23359	4.97e-44	3.43e-42
Osm	3.20891	1.12e-43	7.6e-42
Maff	3.20742	3.89e-22	1.12e-20
Xirp1	3.20074	4.98e-46	3.73e-44
Gbp5	3.19986	4.13e-12	5.95e-11
Gm41235	3.19576	1.18e-38	6.69e-37
Arg2	3.17348	3.84e-08	3.57e-07
Scin	3.15608	5.23e-22	1.49e-20
Rsad2	3.15392	4.11e-71	5.72e-69
Gm8995	3.13796	7.51e-91	1.51e-88
Fndc7	3.1104	2.85e-49	2.41e-47
Usp39	3.10748	0.000222743	0.00102436
Ccl5	3.10195	2.23e-19	5.44e-18
Gm1966	3.09994	4.2e-10	5.03e-09
Gm20655	3.09747	0.000407869	0.00175906
Dpep3	3.09463	2.74e-06	1.93e-05
Mt2	3.08635	7.18e-160	3.37e-157
Traf1	3.08609	1.83e-172	9.22e-170
Nlrp3	3.08519	6.84e-292	1.38e-288
Icosl	3.08491	3.06e-27	1.11e-25
Gm4070	3.07822	5.65e-26	1.95e-24
Bcl2a1a	3.06457	4.68e-36	2.47e-34
Fgf2	3.06127	7.19e-05	0.000371542
Mefv	3.04892	1.63e-07	1.4e-06
Ltbp1	3.03186	0.000275818	0.00124445
LOC108169029	3.0282	0.000339876	0.00149841
Lipg	3.02704	0.000188984	0.000885596
Maf	3.00418	2.27e-18	5.21e-17
Ptgs2os	3.00029	8.68e-07	6.65e-06
Itgax	2.99622	5.41e-106	1.38e-103
Tnfaip2	2.96022	7.35e-223	7.39e-220
Tmc1	2.95102	0.000762912	0.00307106
Adora2b	2.95073	1.15e-82	2.02e-80
Cemip2	2.94639	1.22e-72	1.77e-70
Prdm1	2.93209	0.000129758	0.000633795
Gbp7	2.91777	5.08e-40	3.06e-38
Il10	2.9157	5.69e-50	4.92e-48
Isg15	2.90564	1.02e-91	2.09e-89
Jdp2	2.88182	1.81e-183	9.82e-181
9130208D14Rik	2.87943	1.2e-23	3.75e-22
Olfr1033	2.8752	3.87e-18	8.72e-17
Gm6034	2.8705	7.71e-07	5.95e-06
Gm40773	2.86833	2.64e-05	0.000149427
Gm41790	2.85177	8.36e-06	5.25e-05
Pla1a	2.84447	0.000170632	0.000808749
Ndrg1	2.84388	3.83e-93	8.3e-91
Odc1	2.83775	4.52e-155	1.93e-152
LOC100862473	2.83473	1.21e-06	9.06e-06
Cth	2.8208	7.42e-18	1.64e-16
Trim34b	2.81804	2.23e-14	3.92e-13
Fam49a	2.81282	7.08e-22	1.98e-20
Ddx60	2.81165	2.1e-33	1.02e-31
Gbp2b	2.80941	2.35e-18	5.38e-17
Malt1	2.80808	1.65e-128	5.39e-126
Camta2	2.8004	4.55e-06	3.03e-05
Mrc1	2.79052	5e-05	0.000268557
Zc3h12a	2.78971	5.79e-78	9.48e-76
Ifi207	2.77001	7.1e-68	9.01e-66
Ak5	2.76944	0.00215357	0.00764198
Apol9b	2.76202	1.12e-13	1.86e-12
Adora2a	2.75723	5.42e-06	3.56e-05
4933432I03Rik	2.74876	3.2e-16	6.38e-15
Hivep3	2.74239	1.61e-49	1.37e-47
Gbp3	2.73239	1.72e-29	6.94e-28
Clec4e	2.7292	3.94e-81	6.76e-79
Slfn5	2.72641	4.02e-112	1.11e-109
Ifi204	2.7251	1.11e-13	1.84e-12
Apol9a	2.70813	3.42e-27	1.24e-25
Cd80	2.70775	1.13e-19	2.83e-18
Ifi202b	2.70589	3.13e-22	9.12e-21
Usp18	2.70444	2.88e-136	1.04e-133
Gpr132	2.68889	1.09e-26	3.89e-25
Axl	2.6887	2.99e-90	5.76e-88
Atp2b3	2.68218	3.7e-06	2.52e-05
Gm26797	2.67777	0.000366496	0.00160073
Igf2bp2	2.67365	1.49e-38	8.4e-37
Gpat3	2.65926	1.53e-07	1.32e-06
Calcrl	2.65896	2.94e-50	2.58e-48
Abtb2	2.65212	1.4e-13	2.31e-12
Serpinb1c	2.64701	1.55e-05	9.27e-05
Nod2	2.64689	4.12e-22	1.18e-20
Cyp2s1	2.63611	7.52e-50	6.45e-48
Kdm6b	2.63509	1.43e-80	2.43e-78
Fermt2	2.63362	3.15e-06	2.18e-05
Irgm1	2.6309	1.03e-47	8.17e-46
Stx11	2.62607	3.98e-23	1.21e-21
Nfkbie	2.62562	4.81e-104	1.21e-101
Gm36496	2.62542	2.18e-07	1.84e-06
ND6	2.62337	1.66e-08	1.61e-07
Parp14	2.6112	6.11e-92	1.26e-89
Slfn4	2.59655	3.75e-157	1.7e-154
Npnt	2.59002	8.02e-05	0.000408628
BC049352	2.58071	3.55e-07	2.9e-06
Gvin1	2.54458	4.62e-17	9.84e-16
Gm36195	2.52122	2.45e-05	0.000139603
Slc15a3	2.5202	4.86e-63	5.61e-61
Gbp9	2.51706	1.3e-13	2.15e-12
Fgr	2.51558	1.17e-137	4.33e-135
Ifit2	2.51227	2.67e-45	1.93e-43
Arl5c	2.51113	3.04e-09	3.24e-08
Exoc3l4	2.51094	8.05e-23	2.4e-21
Serpinc1	2.5098	0.000373246	0.00162668
Cebpd	2.50771	4.24e-32	1.94e-30
Anxa3	2.5054	2.82e-22	8.27e-21
Rgs20	2.50454	1.92e-06	1.39e-05
Gm20559	2.50171	2.69e-78	4.51e-76
Pdgfb	2.50114	1.3e-111	3.52e-109
LOC102641031	2.50032	1.85e-39	1.09e-37
Gm42250	2.49502	2.01e-05	0.00011663
Ifi203	2.48919	4.42e-32	2.02e-30
Spryd7	2.48434	8.85e-100	2.15e-97
Marcksl1	2.48229	9.6e-152	3.98e-149
Jag1	2.48103	1.35e-52	1.25e-50
C3	2.48052	1.88e-20	4.91e-19
Trim69	2.46672	0.00067021	0.00274659
Slc11a2	2.45467	2.41e-144	9.42e-142
Dusp2	2.45106	6.24e-56	6.19e-54
Tmem171	2.43821	3.47e-17	7.42e-16
Gfod1	2.4372	4.45e-113	1.28e-110
Rasgef1b	2.43478	6.55e-99	1.56e-96
Gpr65	2.43036	7.24e-21	1.93e-19
St3gal1	2.43023	2.72e-95	6.29e-93
Rgs16	2.42987	9.83e-136	3.46e-133
Plek	2.42115	2.02e-73	3.06e-71
LOC115486905	2.41382	1.13e-05	6.94e-05
Zc3h12c	2.4136	1.12e-72	1.64e-70
Kcnd1	2.41241	5.84e-07	4.6e-06
Sdc4	2.40169	7.53e-156	3.31e-153
Xaf1	2.39772	4.66e-94	1.04e-91
Gm34643	2.38733	4.17e-30	1.73e-28
Trim34a	2.38452	1.71e-17	3.74e-16
Syne2	2.37811	5.78e-15	1.07e-13
Nfkb1	2.37288	3.31e-187	1.86e-184
Siglec1	2.35289	1.54e-17	3.37e-16
Chsy3	2.35045	1.22e-09	1.38e-08
LOC115487206	2.34799	3.24e-14	5.64e-13
Irgm2	2.33939	1.8e-64	2.15e-62
LOC115487117	2.33727	3.55e-16	7.05e-15
Rgs8	2.33651	1.92e-09	2.11e-08
Klra2	2.33633	2.25e-11	3.02e-10
LOC115489515	2.32768	0.00224428	0.00792792
Arhgap22	2.32367	2.27e-16	4.61e-15
Prss46	2.30484	0.000666476	0.00273687
Frmd6	2.30148	1.14e-11	1.57e-10
Cxcl10	2.29993	3.35e-94	7.6e-92
9130230L23Rik	2.29652	4.88e-17	1.04e-15
Stap1	2.2961	2.09e-71	2.97e-69
Ralgds	2.29258	3.78e-44	2.62e-42
6530402F18Rik	2.28685	0.00191732	0.00691345
Bcl2a1d	2.28276	1.14e-90	2.26e-88
Car13	2.28032	7.66e-34	3.76e-32
Slc4a7	2.27997	3.14e-54	3.01e-52
C3ar1	2.27923	2.29e-92	4.81e-90
1110002J07Rik	2.27471	2.6e-59	2.79e-57
Plaur	2.27063	1.61e-83	2.88e-81
Acap1	2.26389	0.000146055	0.000702911
Kctd12	2.24618	4.45e-51	3.96e-49
Oasl2	2.23989	1.28e-31	5.81e-30
Gsap	2.23931	4.54e-85	8.52e-83
Opn3	2.23714	3.37e-21	9.11e-20
Trim30a	2.23697	4.48e-39	2.58e-37
Egr1	2.22958	1.49e-31	6.69e-30
Dusp16	2.21553	2.92e-47	2.28e-45
Nr1d1	2.20267	1.66e-40	1.01e-38
Ifih1	2.20046	3.86e-72	5.55e-70
Adgrl2	2.19981	6.12e-06	3.95e-05
Ifi208	2.18962	0.000212857	0.000986628
Pou2f2	2.18684	8.72e-78	1.41e-75
Vegfa	2.17006	3.01e-45	2.16e-43
Ptgs2os2	2.16616	4.2e-37	2.28e-35
Bcl2l1	2.16356	1.54e-102	3.81e-100
Cyfip2	2.1631	0.00108863	0.00420313
LOC115486509	2.16288	7.49e-14	1.27e-12
Sema6d	2.16046	5.67e-06	3.7e-05
Il15	2.15026	4.01e-18	9.02e-17
Gm46224	2.14396	1.03e-40	6.35e-39
Samd9l	2.13607	1.55e-40	9.49e-39
Vegfc	2.13581	3.34e-68	4.31e-66
Igsf3	2.12529	1.55e-28	5.99e-27
Nfkbia	2.12379	1.8e-113	5.27e-111
Chac1	2.12221	5.41e-14	9.26e-13
Ddx58	2.10316	3.93e-71	5.53e-69
Nes	2.10279	2.58e-06	1.82e-05
Abi1	2.10254	1.23e-76	1.92e-74
Socs1	2.08965	0.000270866	0.00122329
Stk40	2.08895	8.23e-68	1.03e-65
Arc	2.08263	1.05e-27	3.93e-26
Notch1	2.0815	4.1e-22	1.18e-20
Ptges	2.0809	6.54e-14	1.11e-12
Helz2	2.07621	1.68e-60	1.88e-58
Glrp1	2.07445	3.04e-06	2.11e-05
Cmpk2	2.06416	7.23e-38	3.99e-36
Csprs	2.05473	1.4e-05	8.42e-05
Rffl	2.05456	3.34e-22	9.64e-21
Pfkfb3	2.05317	7.9e-58	8.18e-56
Cdc42ep2	2.05091	1.61e-12	2.42e-11
Igtp	2.04968	1.77e-23	5.45e-22
Batf2	2.04948	8.19e-10	9.45e-09
Mybpc3	2.04173	1.42e-05	8.55e-05
Dcbld2	2.03782	6.29e-56	6.19e-54
Pilra	2.03738	2.89e-09	3.09e-08
Ccr3	2.0369	0.0012859	0.00486732
Serpinb9	2.03225	3.39e-20	8.74e-19
Rgs1	2.03188	7.43e-31	3.2e-29
Dst	2.02846	1.14e-77	1.83e-75
Lcp2	2.01917	7.47e-107	1.95e-104
Gm35039	2.01863	1.51e-09	1.68e-08
Slc7a7	2.00261	6.28e-09	6.43e-08
Rhbdf2	2.00154	3.21e-53	3.05e-51
LOC115488777	2.00045	2.61e-05	0.00014828

## Sheet: Table S6
Table S6. Upregulated genes in RAW264.7 host cells upon M. bovis BCG Denmark treatment 24hpi
Gene	log2FoldChange	pvalue	padj
Csf3	12.4021	1.18e-25	7.28e-24
Serpinb2	12.1123	1.45e-24	8.07e-23
Il1a	10.0294	4.15e-17	1.23e-15
Lcn2	9.86044	3.37e-16	9.05e-15
Cstdc4	9.3412	1.92e-14	4.29e-13
Mmp14	8.61185	1.16e-12	2.07e-11
Il1f9	8.30606	6.57e-11	9.63e-10
Col5a3	8.09563	3.75e-11	5.71e-10
Ptpn14	7.89895	8.73e-10	1.1e-08
Edn1	7.84588	1.02e-13	2.07e-12
Fpr2	7.81573	3.27e-10	4.37e-09
Ccl7	7.63894	2.29e-24	1.24e-22
Urah	7.44676	1.68e-08	1.73e-07
Thbs1	7.17367	9.06e-08	8.19e-07
Dok7	6.94346	4.44e-07	3.5e-06
Il1b	6.85761	3.27e-124	3.1e-121
Marcks	6.78931	1.04e-06	7.66e-06
Nos2	6.53327	1.25e-146	1.48e-143
Il1f6	6.48754	7.94e-06	4.96e-05
Kcng3	6.47918	7.8e-07	5.88e-06
C1qa	6.45891	7.59e-06	4.76e-05
Enpp2	6.27496	2.23e-05	0.000126701
Cish	6.17562	5.59e-06	3.6e-05
Ifi214	6.14917	9.18e-05	0.000463209
Cxcl3	6.09468	2.11e-07	1.78e-06
Fpr1	6.07043	8.52e-05	0.000433049
Pdpn	6.02799	9.19e-06	5.67e-05
Arg1	5.95366	0.000223609	0.00101661
Ttc21a	5.93464	0.000129186	0.000626589
Gm33938	5.88766	0.00031429	0.00137144
Cd200	5.77272	0.000330711	0.00143473
Serpinb9b	5.77021	3.04e-28	2.3e-26
Gm31527	5.76197	6.12e-07	4.7e-06
Eml1	5.75803	0.000289101	0.00127562
Urml	5.74855	0.000287935	0.00127166
Il6	5.73131	0.000318523	0.00138863
Ccl22	5.72856	1.19e-14	2.74e-13
Mmp12	5.66043	6.7e-52	1.42e-49
Prkg2	5.64755	3.53e-09	3.98e-08
LOC115489495	5.62714	1.4e-11	2.23e-10
Gm31522	5.62052	0.000511377	0.00211773
Inhba	5.62023	0.000597111	0.00242684
Klk8	5.5823	0.000831683	0.00325823
Mst1r	5.56669	0.000192295	0.000887418
Retn	5.50944	0.00102977	0.0039377
Stfa3	5.50046	0.00120635	0.00454933
Prss37	5.44699	0.00115876	0.00438964
Gsta2	5.44259	1.63e-10	2.27e-09
Lancl3	5.43446	0.00152804	0.00560201
Slpi	5.34771	1.6e-16	4.47e-15
Gsta1	5.31963	0.00186673	0.00666
Ccdc65	5.29138	0.00253054	0.00871268
Ccbe1	5.18057	2.15e-05	0.000122633
Adamts6	5.17414	0.000699017	0.00278686
Tbc1d9	5.16242	2.63e-15	6.46e-14
Cxcl2	5.12567	1.7e-253	8.07e-250
Avil	5.06004	6.95e-07	5.29e-06
Igsf11	5.04047	0.000864492	0.0033703
9030624G23Rik	4.98669	8.64e-07	6.46e-06
Rab15	4.98487	0.000265139	0.00118347
Mt3	4.94983	0.00121919	0.00459166
Sema7a	4.89389	2.08e-06	1.46e-05
Cd84	4.89002	0.0019094	0.0067952
Ghr	4.78113	0.00243045	0.00840958
Cubn	4.64531	0.000310307	0.0013553
Plk2	4.64389	3.03e-74	1.27e-71
Mmp9	4.61322	1.3e-90	6.59e-88
Scimp	4.5206	3.49e-05	0.000190945
Flrt3	4.51519	2.2e-05	0.000125479
Hbegf	4.48749	9.38e-08	8.44e-07
Pla1a	4.476	2.47e-39	3.48e-37
Gstt4	4.43933	6.9e-06	4.37e-05
Gm34254	4.33118	0.0015102	0.00554664
Slamf8	4.292	0.0018589	0.00663707
Upp1	4.29018	3.29e-05	0.000181047
Ccl2	4.23287	1.85e-96	1.01e-93
Gm45086	4.22895	0.0019995	0.00708041
Rassf6	4.13658	2.33e-06	1.61e-05
Mir155hg	4.06837	1.38e-06	9.94e-06
Rorc	4.06075	4.29e-09	4.78e-08
Ccr1	4.04762	8.3e-247	2.95e-243
S100a8	4.03568	9.09e-09	9.67e-08
Il7r	3.96814	8.55e-22	3.8e-20
Gad1os	3.91479	0.000188681	0.000872314
Ccl24	3.91272	0.000282534	0.0012513
Tarm1	3.91234	1.01e-15	2.55e-14
Clec4n	3.84346	2.07e-288	1.47e-284
Wfdc17	3.83176	2.57e-54	6.09e-52
Tafa2	3.81858	0.000228816	0.00103829
Mylk2	3.75185	1.22e-10	1.73e-09
Col14a1	3.7199	0.0019591	0.00695293
Gm40007	3.68282	4.39e-18	1.42e-16
Ms4a7	3.66756	4.14e-05	0.000223781
Sema3c	3.65543	1.28e-08	1.34e-07
Nox1	3.65359	2.96e-13	5.71e-12
Pbx2	3.61956	0.00176623	0.00635082
Timp1	3.60767	3.4e-09	3.85e-08
Sema3e	3.57156	4.76e-07	3.73e-06
Ppfibp2	3.55031	4.23e-06	2.8e-05
Ccr3	3.53296	8.93e-08	8.09e-07
Slc17a6	3.51043	8.97e-10	1.12e-08
Prdm1	3.48385	8.91e-06	5.52e-05
Procr	3.48121	3.16e-48	6.07e-46
Rhobtb1	3.46655	3.39e-07	2.74e-06
Gm807	3.4489	6.16e-07	4.73e-06
Wdr66	3.43482	2.47e-13	4.82e-12
Acod1	3.38906	2.04e-92	1.07e-89
Aoah	3.38499	3.45e-09	3.9e-08
Ptgs2	3.35849	0	0
Ankrd66	3.34375	0.000195373	0.000900325
Lif	3.33602	6.31e-21	2.63e-19
Ltbp1	3.3345	0.00140531	0.00519899
Il33	3.30429	1e-07	8.95e-07
Areg	3.2944	9.6e-17	2.75e-15
Gipr	3.26682	4.46e-06	2.93e-05
Ina	3.25246	0.000216225	0.000984924
4930459C07Rik	3.16082	2.21e-10	3.01e-09
Scin	3.15833	3.35e-18	1.1e-16
C1qc	3.15462	2.88e-05	0.000159829
Hvcn1	3.12744	2.35e-05	0.000132805
Pla2g7	3.11721	2.03e-10	2.78e-09
Il1rn	3.11468	8.21e-64	2.65e-61
Serpini1	3.10116	2.4e-10	3.25e-09
Fabp4	3.07611	0.00134034	0.00499764
Socs3	3.07529	1.07e-199	2.55e-196
Pilrb2	3.02909	0.000102393	0.000511284
Serpind1	3.00274	0.000355572	0.00153045
Nqo1	2.98768	4e-14	8.53e-13
Hdc	2.91464	5.54e-05	0.000293223
Hal	2.91113	1.24e-05	7.43e-05
AU022793	2.89167	1.43e-17	4.45e-16
Rsad2	2.88406	2.44e-34	2.55e-32
Cda	2.87766	7.05e-17	2.04e-15
Qpct	2.87212	4.86e-14	1.03e-12
Ifi208	2.80231	2.5e-07	2.07e-06
Ifi209	2.77706	7.94e-14	1.63e-12
Chst11	2.74533	0.000147856	0.000705828
Slc9b2	2.74515	3.38e-121	2.67e-118
Slc6a4	2.71287	5.07e-12	8.44e-11
Ntng2	2.70688	0.00119838	0.00452168
Gm41235	2.69158	2.57e-36	3.08e-34
Met	2.66428	6.78e-05	0.00035263
Serpinb6b	2.66257	2.39e-11	3.74e-10
Slc7a11	2.65813	7.13e-163	1.27e-159
Tnfsf15	2.65487	2.41e-08	2.42e-07
Cd200r4	2.6533	2.19e-07	1.85e-06
C1qb	2.64797	0.000138066	0.000665122
Ccl3	2.64084	7.36e-61	2.14e-58
Gstt1	2.63207	1.32e-07	1.16e-06
Aox2	2.6173	1.06e-05	6.43e-05
Gbp7	2.61025	3.22e-27	2.25e-25
Prss50	2.59047	1.92e-09	2.27e-08
Klra2	2.57735	2.63e-55	6.68e-53
Siglec1	2.57696	2.3e-147	2.97e-144
Syn1	2.5277	7.74e-08	7.1e-07
Apip	2.52757	7.06e-08	6.5e-07
BC049352	2.51486	0.00146958	0.00541
Neo1	2.50649	0.00203204	0.0071849
Ptprn	2.5041	1.43e-09	1.73e-08
5033421B08Rik	2.49931	0.000333357	0.00144357
Ifi202b	2.4845	4.8e-33	4.74e-31
Cd86	2.47861	1.86e-05	0.000107716
Ptger2	2.45129	7.97e-12	1.3e-10
Vopp1	2.40484	0.000222328	0.00101143
Aqp9	2.39071	0.000348051	0.00149989
Cd80	2.39007	9.01e-32	8.32e-30
Adam33	2.38121	0.00126331	0.00473997
Gm40943	2.37839	1.05e-16	3e-15
LOC100044068	2.37044	4.47e-27	3.04e-25
F10	2.37039	3.91e-14	8.36e-13
Sqor	2.34879	1.47e-41	2.17e-39
E230016K23Rik	2.34497	1.9e-05	0.000109567
Gm16350	2.33828	5.2e-20	1.97e-18
Mmp8	2.33122	0.000228473	0.00103706
Gm42346	2.30869	0.000599163	0.00243449
Tnfrsf9	2.30771	0.000165203	0.000777674
Ifit3b	2.29287	5.13e-07	3.99e-06
Trim37	2.2854	1.6e-08	1.65e-07
Gm10825	2.2721	0.00153185	0.00561456
Bcl2l15	2.26621	6.43e-05	0.000335942
Pla2g5	2.26261	7.49e-34	7.72e-32
Zfp811	2.2243	0.000359411	0.00154603
Mat2a	2.22029	2.59e-05	0.000145097
Gm39608	2.20836	2.45e-05	0.00013791
LOC115488777	2.2037	2.02e-07	1.71e-06
Pilra	2.20029	1.38e-23	6.98e-22
Trim30c	2.19556	3.23e-05	0.000177803
Slc15a3	2.17052	3.63e-136	3.69e-133
Mt2	2.1611	6.17e-161	9.75e-158
Lilr4b	2.15988	1.27e-150	1.81e-147
Shisa3	2.15472	0.00173556	0.00625164
Ifit1	2.15229	1.27e-29	1.07e-27
Zbp1	2.15059	3.56e-27	2.44e-25
Tnfrsf1b	2.14001	9.6e-220	2.73e-216
Cd274	2.13882	1.39e-29	1.15e-27
Gm36493	2.13657	0.00163486	0.00593248
Layn	2.13303	6.26e-70	2.34e-67
Eva1b	2.13038	3.51e-08	3.42e-07
TrnW	2.1075	0.00242742	0.00840115
Nckap1	2.1044	1.11e-09	1.36e-08
Dusp5	2.09258	1.63e-27	1.16e-25
Gbp3	2.05973	1.42e-09	1.72e-08

## Sheet: Table S7
Table S7. Upregulated genes in RAW264.7 host cells upon M. bovis BCG Denmark treatment 48hpi
Gene	log2FoldChange	pvalue	padj
Nrbf2	3.09226	0.00170159	0.00951708
LOC115487393	5.12152	0.00167038	0.00938005
Hid1	5.11249	0.00163695	0.00923311
S100a8	5.69624	0.00161186	0.00911833
Gm36600	5.73368	0.00158839	0.00901744
Gm9895	5.69966	0.00150731	0.00864848
Gbp3	3.86126	0.00138031	0.00805873
1110038B12Rik	2.11248	0.00129022	0.00761548
Slc39a4	2.47019	0.00124159	0.00737202
Gm39003	5.77266	0.00122441	0.00729697
D630024D03Rik	2.35703	0.00119435	0.00714919
Apod	3.05999	0.00114833	0.0069033
Stk36	3.87202	0.00110444	0.00668259
Cd93	2.54874	0.00106709	0.00649594
Sh2d2a	3.25879	0.00106493	0.00648847
Ankrd66	5.79345	0.00106251	0.00647937
Gm39866	3.60639	0.00104079	0.0063608
Gm42107	5.81383	0.00101582	0.00623272
C230024C17Rik	5.79057	0.00101014	0.0062033
C230037L18Rik	2.04784	0.0009329	0.00579775
Grk3	5.33846	0.00092807	0.00577544
Pla2g7	3.05002	0.000916294	0.00572766
Il1a	5.25622	0.000890356	0.0055906
Stfa3	6.04935	0.000762814	0.00490948
Dgcr2	3.69984	0.000738153	0.00477646
Gbp7	2.71792	0.000577806	0.00389768
Cox6a2	2.69277	0.000549579	0.00373068
Atp2b3	5.3973	0.000547333	0.00371724
Cd200	5.9455	0.000522486	0.0035693
Aox2	5.40963	0.000507689	0.00348696
Slamf7	5.46378	0.000497493	0.00343042
Rhod	3.09992	0.000490046	0.00338575
Gdf15	4.08154	0.000414238	0.00292119
Ccl22	3.80363	0.000400826	0.00283569
Adamts14	4.89177	0.000306667	0.00225238
Gpc1	5.56763	0.000297759	0.00220196
Zfp960	2.58771	0.000285598	0.00212556
Zan	5.64596	0.000265862	0.00200321
Il1f9	6.13911	0.00026145	0.00197529
Rap1gap	5.60268	0.000225072	0.00173611
Bcl2l15	3.73762	0.000214255	0.00166092
Laptm4b	2.09606	0.000205285	0.00160205
Six4	6.14944	0.000195394	0.00153519
Dusp8	4.98275	0.000194663	0.00153113
Osbp2	6.17306	0.00017854	0.00142357
Clec4n	4.66868	0.000173839	0.00139241
Slc2a13	6.19667	0.00015353	0.00125271
Insrr	2.33479	0.000146146	0.00120016
Fpr2	6.30996	0.000128275	0.00106341
Il13ra2	3.51986	0.00012754	0.0010589
Arg2	2.75763	0.000126083	0.00104896
LOC100039029	3.21737	0.000116902	0.000984299
Gm34891	3.00172	0.000100849	0.00086903
Ccnd2	6.29154	9.86e-05	0.000854554
Vopp1	2.23953	8.92e-05	0.00078669
Ppfibp2	5.8865	7.11e-05	0.000652513
Plpp3	5.9161	5.9e-05	0.000555225
Txk	2.08177	5.53e-05	0.000525204
Ripor3	2.14301	4.95e-05	0.000477309
Oscar	4.11583	4.49e-05	0.000438795
Ranbp3l	2.96769	4.49e-05	0.000438795
Syn1	4.77788	3.47e-05	0.000353185
Klhl30	6.56562	3.34e-05	0.00034131
Sirpb1c	6.5045	3.32e-05	0.000340118
Tbx6	3.92365	3.11e-05	0.000321851
Sema7a	4.17957	2.34e-05	0.000250743
Adamts7	6.15708	1.82e-05	0.000201408
Col5a3	6.6018	1.73e-05	0.000192911
2010315B03Rik	3.94398	1.23e-05	0.000143111
Timp1	6.70925	9.06e-06	0.000108814
Gm35748	6.31304	8.53e-06	0.00010335
Ifi209	3.55977	5.79e-06	7.27e-05
Mmp8	6.82509	4.9e-06	6.3e-05
Il20rb	2.00748	4.7e-06	6.06e-05
Nkain1	2.04568	3.82e-06	5.06e-05
Mir155hg	2.70387	3.02e-06	4.12e-05
Acpp	6.91686	2.83e-06	3.88e-05
LOC115489495	6.93144	2.77e-06	3.82e-05
Rhov	2.60657	2.7e-06	3.73e-05
Mmp12	5.22516	2.67e-06	3.71e-05
Oasl2	3.05796	2.1e-06	3e-05
Srcin1	2.13174	1.21e-06	1.83e-05
Mst1r	7.06856	1.02e-06	1.56e-05
Rufy4	7.13902	9.01e-07	1.4e-05
Ccl5	3.30648	5.44e-07	8.86e-06
Tapbp	2.87583	3.49e-07	5.88e-06
Gstt1	2.72951	3.4e-07	5.75e-06
9030624G23Rik	3.6476	3.21e-07	5.46e-06
Slc6a4	7.29694	2.99e-07	5.12e-06
Cstdc4	7.27111	2.98e-07	5.12e-06
Glipr2	2.2698	2.07e-07	3.7e-06
Il1b	2.44869	1.6e-07	2.94e-06
Slc39a2	3.49265	1.59e-07	2.93e-06
Adora2a	3.52438	1.38e-07	2.56e-06
Ccl7	7.03869	1.02e-07	1.96e-06
Dlg4	3.05651	2.52e-08	5.62e-07
Apol9b	5.66933	2.39e-08	5.37e-07
Pla1a	3.47577	2.26e-08	5.13e-07
Procr	2.1686	2.24e-08	5.08e-07
Urah	7.6716	1.73e-08	4e-07
LOC100862473	2.28772	7.92e-09	1.95e-07
Klk8	7.82858	7.74e-09	1.91e-07
Gad1os	7.84717	4.7e-09	1.2e-07
Rorc	6.67074	4.31e-09	1.12e-07
Mmp14	2.64798	2.15e-09	5.95e-08
LOC101055758	2.05762	9.66e-10	2.9e-08
LOC108167347	4.58148	3.12e-10	1.01e-08
Gm36856	2.19932	1.65e-10	5.51e-09
Vegfc	2.64571	1.24e-10	4.2e-09
Ptges	2.00605	1.65e-12	7.72e-11
Ccrl2	2.05431	2.32e-13	1.2e-11
Ambp	2.01251	1.88e-14	1.16e-12
Cd274	2.84926	1.55e-14	9.91e-13
Isg15	2.09855	6.69e-15	4.61e-13
Slc9b2	4.17933	8.34e-16	6.63e-14
Csf3	8.65326	4.23e-16	3.48e-14
Wnk2	2.87533	9.54e-17	8.33e-15
Zbp1	3.13751	2.45e-17	2.35e-15
Ccl2	2.4109	4.22e-18	4.34e-16
Apol9a	3.20788	3.62e-18	3.78e-16
Serpinb2	9.11367	3.24e-18	3.51e-16
Prss50	3.9439	5.63e-19	6.67e-17
Ptgs2	2.43464	1.78e-19	2.26e-17
Fas	2.01361	3.87e-22	6.94e-20
Serpini1	2.31989	1.34e-24	2.88e-22
Gm40943	2.45507	6.03e-25	1.32e-22
Lif	2.65235	1.7e-26	4.09e-24
Nt5e	2.11286	6.81e-27	1.73e-24
LOC100044068	2.2349	1.71e-27	4.59e-25
Flnc	2.1645	4.28e-29	1.25e-26
Mmp9	2.99642	6.51e-33	2.17e-30
Rsad2	3.35425	2.65e-36	1e-33
H2-T24	2.2233	1.16e-50	8.5e-48
Usp18	2.35361	1.15e-52	9.48e-50
Ifi44l	2.79005	2.4e-53	2.1e-50
Il1rn	2.16083	1.46e-55	1.36e-52
Lgals9	2.21108	7.83e-64	9.12e-61
Siglec1	2.37897	4.49e-65	6.28e-62
Ifi44	2.75823	2.57e-83	7.17e-80
Acp5	2.193	6.09e-97	2.13e-93
Acod1	2.33939	2.8e-99	1.3e-95
Irf7	3.203	1.08e-118	7.52e-115
Nos2	2.98723	5.28e-135	7.38e-131

## Sheet: Table S8
Table S8. Upregulated genes in RAW264.7 host cells upon M. kansasii treatment 3hpi
Gene	log2FoldChange	pvalue	padj
LOC115489748	5.17588	0.00359929	0.00982755
LOC115486465	5.23939	0.00343662	0.00942215
Gm15441	2.20667	0.00343482	0.00941891
Gm41800	5.24696	0.00338875	0.00930095
Spag17	3.52429	0.00336251	0.00923557
Adgrg1	4.72814	0.00330386	0.00908756
Card10	3.46203	0.00324604	0.00895271
Cd200r2	5.22133	0.00323104	0.0089178
Has1	4.12041	0.0032178	0.00888607
Tent5c	3.34315	0.00309664	0.00858255
Gm41608	4.7343	0.00300537	0.00836755
Il23a	4.79341	0.00300273	0.00836175
Gm4832	4.76102	0.00298047	0.00830731
Foxa3	5.23913	0.00297871	0.00830395
Pear1	2.85699	0.00296882	0.0082794
S100a8	2.16041	0.00295015	0.00823183
4930578N18Rik	4.75824	0.0029209	0.00815617
Micalcl	4.81272	0.00278314	0.00779576
Nmnat2	2.03272	0.00274903	0.00771295
Serpinb1a	5.50327	0.00264053	0.00743723
Gm41005	5.28359	0.00262269	0.00739107
Xcr1	2.3245	0.00256325	0.007249
Dlgap2	2.49408	0.00252115	0.00714584
Atp1b2	5.30201	0.0025065	0.0071109
Lair1	2.69777	0.00249046	0.00706855
Slc28a1	4.86944	0.00246764	0.0070124
Slc23a1	4.18853	0.0023616	0.00673112
Lnx1	2.22305	0.00234371	0.0066851
Ccr9	4.80736	0.0023377	0.00667047
1700088E04Rik	2.43551	0.00228028	0.00652369
Sstr2	4.23432	0.00226088	0.00647427
Gm35446	3.40787	0.00225359	0.00645458
Rhox5	2.32322	0.00220546	0.00633338
Stx1b	5.34701	0.00218282	0.006279
Gm41130	5.34475	0.00210218	0.00607337
Atp13a4	5.47759	0.0020951	0.00605751
Piezo2	3.68845	0.0020007	0.00580767
Rhou	3.00214	0.00198247	0.00575803
Gm16685	5.43057	0.00181489	0.00531173
Mst1r	4.55887	0.00180655	0.00529341
LOC115486898	3.03483	0.00178493	0.00524012
Gm30262	5.45377	0.00159237	0.00473216
Adgrd1	4.28667	0.00146625	0.00438899
Slc9a7	4.34941	0.00144676	0.00433659
Rem2	3.31689	0.00139026	0.0041812
Gm33624	4.35109	0.00138868	0.00417807
Snhg14	4.51647	0.0013795	0.00415374
Gm46514	5.63569	0.00137304	0.00413674
Plcd1	5.43229	0.00136438	0.00411512
G530011O06Rik	2.64255	0.00136452	0.00411512
Dok7	5.55683	0.00131355	0.00397635
Haus1	2.87732	0.00126895	0.00384897
Gm34096	5.47111	0.00125887	0.00382447
Eml1	5.4553	0.00119786	0.00365367
Gm26799	3.07242	0.00119218	0.00363924
Ctla2a	5.4688	0.00114149	0.00350133
Gm11958	5.07886	0.00113612	0.00348764
Gm26787	2.2253	0.00113146	0.00347474
Ahnak2	2.65797	0.00108243	0.0033376
P2ry12	3.32925	0.00106019	0.00327802
Cnrip1	3.71483	0.00103775	0.00321673
Pla2g2e	3.23731	0.00101545	0.00315274
Adra1a	4.08952	0.00101206	0.0031435
Gm41077	5.54369	0.000971576	0.00303069
Aldh1b1	2.68782	0.00094182	0.00294811
Fat2	5.06448	0.000939098	0.0029414
Fhl2	3.6175	0.000880214	0.0027729
Prkg2	3.36518	0.000842415	0.00266483
Gm35187	5.07862	0.000807634	0.00256651
Slc28a2	5.78622	0.000787742	0.00251113
Errfi1	2.74811	0.00076226	0.00243652
Igf1	2.44925	0.000699176	0.00225375
Mcam	2.83075	0.000680709	0.00219701
Serpinc1	2.37193	0.000676678	0.00218539
LOC100862115	3.51834	0.000673097	0.00217566
Gm33800	5.76497	0.000614606	0.00200016
Adprhl1	4.73529	0.000612219	0.00199409
LOC115487130	5.67317	0.000584509	0.00190995
Arg1	5.88188	0.000574126	0.00188045
Fgf2	3.9963	0.00056981	0.00186671
Neo1	2.13032	0.000555183	0.00182388
Selenop	2.65841	0.00055379	0.00181997
Clip4	5.57518	0.000550431	0.00181097
Dio2	6.09768	0.000537572	0.00177328
Tvp23a	5.74541	0.000517974	0.00171419
Tpbg	4.41952	0.000516292	0.00170973
Gm30823	3.31322	0.000494433	0.00164377
Pkp1	5.66695	0.000479784	0.00160064
Gm10634	2.64472	0.000478867	0.00159828
A230083G16Rik	2.23847	0.000463306	0.0015528
Gm42346	3.74016	0.000457802	0.00153539
Tmem271	5.34681	0.000457465	0.00153491
Il1r1	5.22773	0.00045642	0.00153174
Ch25h	5.29125	0.000454773	0.00152688
LOC115490130	4.57927	0.000453337	0.00152239
Malrd1	5.70136	0.000452858	0.00152179
Gm41113	3.52939	0.000446438	0.00150319
Gm32073	5.79585	0.00043727	0.00147493
Gm31763	5.73001	0.000433567	0.00146406
Fosb	3.53023	0.000421542	0.00142787
Cdh23	2.82742	0.000400412	0.00136083
Aqp1	5.28285	0.000400206	0.00136043
Adamts14	5.29262	0.000398473	0.00135484
Il1rl2	4.76446	0.000394475	0.00134245
4933430I17Rik	2.01412	0.000353068	0.00121344
LOC115489980	3.91658	0.000342438	0.00118009
Gm14221	4.10067	0.000335811	0.00115909
LOC115489495	3.20486	0.000333051	0.0011506
Acpp	5.77205	0.000323272	0.00111935
Pum1	2.19704	0.000311194	0.00108146
Cx3cl1	5.77862	0.000307103	0.00106919
Gm34178	5.34004	0.000288986	0.00101049
Lcn2	5.91129	0.000283527	0.000992766
Adcy3	2.51839	0.000282547	0.000989927
Crybg2	3.85887	0.000260721	0.00091924
Wwc1	3.19334	0.000219914	0.000785709
Cxcr6	5.47467	0.000218635	0.000781503
Gm34931	5.47786	0.0002165	0.0007746
Acap1	2.06167	0.000210381	0.000754877
Prdm1	2.92967	0.000205265	0.000737687
Samd11	5.43329	0.000189152	0.000685105
Npy	5.49677	0.000173967	0.00063523
Gm46032	2.52738	0.000166641	0.000610671
C1qa	3.93934	0.000159004	0.000584227
Cryba4	3.74502	0.000144	0.000533205
Gm12841	3.95991	0.000134477	0.000501225
Sele	6.10814	0.000132498	0.000494575
Akap12	3.14667	0.000130582	0.000488617
Itgb3	4.8754	0.000121063	0.000455569
Aoah	3.68028	0.000120067	0.000452042
Gm33470	6.07603	0.000117979	0.000444952
Rimklb	5.54204	0.000115829	0.00043752
Gm34872	5.9965	0.000114436	0.000432764
Gas6	3.8148	0.000106775	0.000406106
5033421B08Rik	5.24566	0.000106664	0.000405786
Gm46148	5.57481	0.000105789	0.000403288
H2bc8	2.73559	0.000104691	0.000399674
LOC115488768	4.36009	0.000100945	0.000386825
Gm41362	5.59131	9.98e-05	0.000382861
Mab21l3	3.5951	9.79e-05	0.00037591
Slpi	3.77749	9.5e-05	0.000366088
Pla1a	2.76755	9.5e-05	0.000366088
F7	5.65909	9.48e-05	0.000365365
Tnfsf4	6.0346	9.07e-05	0.00035064
Kcng3	5.64012	8.62e-05	0.000334905
Gm10419	6.14051	8.54e-05	0.000332175
Cd84	6.23876	8.47e-05	0.000329636
LOC115488929	2.66631	8.29e-05	0.000323017
Gm39487	6.13658	7.84e-05	0.000306883
Serpinb1c	2.52517	7.12e-05	0.000281458
Gata2	2.86494	5.9e-05	0.00023742
Adamts1	4.46176	5.52e-05	0.000222911
Trim66	5.15864	4.75e-05	0.000194011
Tmem37	2.93581	4.75e-05	0.000194011
Gm46827	5.75756	4.49e-05	0.000183863
Rhoj	6.33158	4.38e-05	0.000179809
Gm15522	6.16205	4.34e-05	0.000178501
Tulp2	4.18278	4.22e-05	0.000174265
Cox6a2	3.47848	4.2e-05	0.000173646
Gm10677	6.26192	4.1e-05	0.000169667
Gm10791	4.32348	4.09e-05	0.000169414
Ccn4	5.57822	4.08e-05	0.000169139
Prss50	5.01216	3.42e-05	0.000144043
Adm	4.08176	3.29e-05	0.000138809
Gm4876	3.86556	2.9e-05	0.000123323
4930579C12Rik	5.93342	2.63e-05	0.000112477
Srcin1	2.19415	2.62e-05	0.000112423
LOC110008574	6.31104	2.56e-05	0.000109645
Ccl24	6.31385	2.35e-05	0.000101711
Gm14023	2.83744	2.31e-05	9.99e-05
Gm36496	2.15296	2.29e-05	9.9e-05
E230016M11Rik	5.21245	2.15e-05	9.37e-05
Atp9a	5.59843	2.06e-05	9.02e-05
Aebp1	5.89047	2.03e-05	8.87e-05
1700028P14Rik	6.31942	1.94e-05	8.5e-05
Gm36393	5.91611	1.91e-05	8.4e-05
4930431P22Rik	4.66318	1.77e-05	7.81e-05
Gm19410	6.05985	1.73e-05	7.64e-05
Ehd1	2.34466	1.63e-05	7.26e-05
Sla	2.12384	1.6e-05	7.12e-05
Gm26715	5.96108	1.54e-05	6.88e-05
Gm43403	3.08544	1.47e-05	6.57e-05
Clcnka	2.81813	1.47e-05	6.57e-05
Nox1	3.16148	1.37e-05	6.16e-05
A430093F15Rik	4.34234	1.33e-05	5.99e-05
Wdr86	6.41867	1.31e-05	5.91e-05
Gm45086	6.41663	1.14e-05	5.2e-05
Dusp6	3.27951	8.84e-06	4.1e-05
Gm39368	6.49448	8.77e-06	4.07e-05
Ppp1r32	3.53207	8.55e-06	3.97e-05
Tnnt2	4.49619	8.34e-06	3.89e-05
Fjx1	6.14243	5.58e-06	2.68e-05
Atf3	3.75179	5.23e-06	2.52e-05
Tnfsf14	5.81352	4.81e-06	2.33e-05
1700101I11Rik	5.56485	4.59e-06	2.23e-05
4930525G20Rik	4.11981	4.47e-06	2.18e-05
Slc16a9	3.65913	3.33e-06	1.66e-05
Tnfrsf4	2.08499	3.22e-06	1.61e-05
Cp	3.22191	3.17e-06	1.59e-05
Clu	6.7776	2.66e-06	1.35e-05
4930459C07Rik	4.85355	2.57e-06	1.31e-05
Ms4a7	4.60059	2.45e-06	1.24e-05
Crtam	5.66191	2.4e-06	1.23e-05
Gdf15	6.3699	2.39e-06	1.22e-05
Slc13a3	2.7272	2.09e-06	1.07e-05
Gnb4	3.36408	2.01e-06	1.04e-05
Gm32552	4.63981	1.86e-06	9.65e-06
Serpinb2	6.89949	1.74e-06	9.06e-06
Serpinb6b	3.58874	1.45e-06	7.63e-06
Gm614	3.47485	1.3e-06	6.86e-06
Adgrg6	2.89477	1.29e-06	6.85e-06
A330040F15Rik	6.51926	1.13e-06	6.1e-06
Gm31587	6.8991	1.1e-06	5.92e-06
Zfp697	7.0103	1.06e-06	5.75e-06
Tmem88	4.65237	1.04e-06	5.61e-06
Plpp3	7.18408	1.02e-06	5.54e-06
F630040K05Rik	6.82703	9.65e-07	5.24e-06
Igf2bp2	2.63618	9.6e-07	5.22e-06
TrnS1	5.80256	9.11e-07	4.97e-06
LOC108169029	3.56124	8.27e-07	4.54e-06
Gm15283	6.95393	7.95e-07	4.38e-06
Shbg	5.78949	7.38e-07	4.08e-06
Tmem154	2.97635	7.33e-07	4.06e-06
LOC115490204	4.65667	6.46e-07	3.61e-06
Egr1	2.96522	5.84e-07	3.28e-06
Fam43a	6.92548	5.46e-07	3.09e-06
Gpr4	3.55071	5.42e-07	3.07e-06
Plppr3	3.88048	4.94e-07	2.81e-06
Gm45969	4.01415	4.31e-07	2.47e-06
Rab15	2.7208	4.17e-07	2.39e-06
Rasgef1b	2.408	3.63e-07	2.11e-06
Inhba	4.76411	3.19e-07	1.87e-06
Cercam	7.04937	2.88e-07	1.7e-06
Acsbg1	2.78659	2.83e-07	1.67e-06
Amotl2	4.09402	2.81e-07	1.66e-06
Gm39701	2.251	2.71e-07	1.6e-06
TrnP	7.07502	2.1e-07	1.27e-06
F10	3.59177	1.53e-07	9.4e-07
Mmp13	7.15735	1.51e-07	9.32e-07
F3	6.19291	1.28e-07	7.93e-07
Prr5l	7.20574	1.09e-07	6.82e-07
Alpk2	6.0477	1.07e-07	6.74e-07
TrnL1	2.25888	1.02e-07	6.45e-07
Ccdc122	2.02064	8.66e-08	5.52e-07
LOC102632231	3.51572	6.81e-08	4.4e-07
Gpnmb	4.03156	6.3e-08	4.1e-07
Stac	3.8996	6.17e-08	4.01e-07
E230016K23Rik	4.02509	6.01e-08	3.92e-07
Slc26a9	3.87722	5.57e-08	3.65e-07
Il1f6	7.32705	5.25e-08	3.46e-07
LOC115487221	7.38527	4.67e-08	3.1e-07
Gng4	4.25945	4.67e-08	3.1e-07
Tnfsf15	5.00085	4.62e-08	3.07e-07
Ifnb1	7.13856	4.04e-08	2.7e-07
Cgref1	7.07027	3.99e-08	2.67e-07
Timp2	2.1109	3.29e-08	2.22e-07
Vasn	7.36985	3.2e-08	2.16e-07
Ece1	5.44561	3.15e-08	2.13e-07
Tnf	6.9945	3.03e-08	2.05e-07
Akr1c13	2.0364	2.76e-08	1.87e-07
Gprc5a	8.25221	2.68e-08	1.83e-07
Prss46	5.15013	2.57e-08	1.76e-07
Cavin4	2.08492	2.18e-08	1.51e-07
Dusp8	7.53512	2.04e-08	1.42e-07
TrnW	2.46753	1.99e-08	1.38e-07
Vmn2r90	7.69163	1.78e-08	1.25e-07
Plaat3	2.74446	1.42e-08	1.01e-07
Igsf11	3.3918	1.14e-08	8.2e-08
Fam83g	7.26562	1.09e-08	7.86e-08
Slc7a2	5.5548	8.96e-09	6.51e-08
Arhgap22	2.88425	8.95e-09	6.5e-08
Ccr1	2.6154	7.22e-09	5.31e-08
Slc24a5	2.89471	7.19e-09	5.3e-08
Cd69	7.31173	6.69e-09	4.95e-08
Anpep	2.28037	5.14e-09	3.86e-08
Zbtb46	2.10982	4.68e-09	3.54e-08
Col5a3	7.53503	4.54e-09	3.44e-08
Ccnd2	7.80043	3.7e-09	2.84e-08
Sgk1	2.13169	3.06e-09	2.38e-08
Rgcc	7.70094	2.4e-09	1.89e-08
Gfpt2	7.76582	2.11e-09	1.67e-08
Gm32605	7.76873	2.09e-09	1.65e-08
Spsb1	3.00439	1.93e-09	1.54e-08
Slc6a4	2.34294	1.92e-09	1.54e-08
Rgs1	4.49994	1.64e-09	1.32e-08
Tnfrsf9	4.38703	1.47e-09	1.19e-08
Rps6ka2	4.61296	1.24e-09	1.01e-08
Snx22	5.30238	1.21e-09	9.96e-09
Ccl7	6.25105	9.38e-10	7.82e-09
Urml	5.35849	7.71e-10	6.49e-09
Rdh8	8.03741	6.6e-10	5.61e-09
Rgs20	2.68004	5.79e-10	4.97e-09
Gm36117	2.68666	5.12e-10	4.43e-09
AI504432	2.11737	3.93e-10	3.45e-09
Cd86	3.97397	3.67e-10	3.24e-09
Ttc9	2.10275	3.54e-10	3.13e-09
Thbs1	8.03214	3.48e-10	3.09e-09
Gm15473	5.13008	3.44e-10	3.05e-09
Rbpms	2.46377	2.88e-10	2.57e-09
Plod2	2.25595	2.12e-10	1.93e-09
Traf5	3.23554	2.07e-10	1.88e-09
Mmp9	3.63666	1.65e-10	1.52e-09
Eyelinc18	4.8031	1.57e-10	1.45e-09
Adgre5	2.12502	1.47e-10	1.37e-09
Oaf	8.15792	1.37e-10	1.28e-09
Plet1	10.1808	7.2e-11	6.91e-10
Slc7a8	2.10738	6.42e-11	6.21e-10
Cd93	8.39804	4.71e-11	4.64e-10
Patl2	6.20299	4.22e-11	4.19e-10
Csf2	8.61031	2.86e-11	2.89e-10
Thbd	6.41936	2.58e-11	2.62e-10
Gm41235	2.07667	2.52e-11	2.57e-10
Gtsf2	2.5472	1.89e-11	1.95e-10
Pmp22	3.90325	1.84e-11	1.9e-10
Gm38733	4.03703	1.74e-11	1.8e-10
Tafa2	6.32964	1.59e-11	1.66e-10
Cd200r1	2.91818	1.33e-11	1.39e-10
Fabp4	5.97215	1.25e-11	1.32e-10
Pde6a	3.16701	1.11e-11	1.18e-10
Ptger2	2.93756	1.11e-11	1.18e-10
4930469K13Rik	3.1648	9.3e-12	9.93e-11
Serpinb9b	7.76349	8.49e-12	9.11e-11
Il11	2.62036	7.63e-12	8.19e-11
Galnt15	8.6427	6.12e-12	6.67e-11
Inava	8.83437	5.4e-12	5.91e-11
Met	5.06786	4.72e-12	5.19e-11
Ccl2	4.41259	4.52e-12	4.99e-11
Mrc1	3.76803	4.2e-12	4.66e-11
Clec2d	3.81044	2.84e-12	3.21e-11
Il7r	5.52233	1.95e-12	2.23e-11
Prss45	8.89241	9.81e-13	1.15e-11
Mmp14	5.47909	7.14e-13	8.53e-12
Hcar2	5.00547	6.31e-13	7.58e-12
Edn1	6.83777	5.75e-13	6.95e-12
Icosl	3.78729	3.32e-13	4.14e-12
Mafa	4.79047	3.15e-13	3.93e-12
Adora2a	3.50585	2.41e-13	3.05e-12
Il1bos	8.98448	2.03e-13	2.58e-12
LOC115487409	5.61075	1.83e-13	2.34e-12
Slc6a8	2.18658	1.82e-13	2.34e-12
Fads3	2.58928	1.41e-13	1.82e-12
Arg2	3.73113	1.3e-13	1.69e-12
Hip1r	2.36735	1.3e-13	1.69e-12
Nxf7	4.33277	7.92e-14	1.04e-12
Arhgef3	3.0832	6.63e-14	8.81e-13
Il13ra2	3.58385	6.41e-14	8.52e-13
Tmem171	3.53803	6.18e-14	8.23e-13
Ppp1r15a	2.52873	5.08e-14	6.85e-13
Ceacam16	2.08785	3.97e-14	5.46e-13
Gm5486	3.30764	2.4e-14	3.32e-13
Cxcl3	9.55998	6.13e-15	8.88e-14
I830077J02Rik	2.26037	6.13e-15	8.88e-14
Soat2	2.32917	5.35e-15	7.8e-14
Irf4	4.8148	5.06e-15	7.4e-14
Gm20125	4.20676	4.18e-15	6.18e-14
Mir155hg	5.02453	2.94e-15	4.39e-14
Cds1	2.22165	2.66e-15	4e-14
Ctla2b	2.65608	2.52e-15	3.79e-14
Arl4c	2.05652	2.31e-15	3.49e-14
Chst11	8.40933	1.72e-15	2.64e-14
Tnfrsf8	5.66407	1.65e-15	2.54e-14
Tbc1d9	6.3366	1.52e-15	2.35e-14
Ndrg1	4.79757	1.18e-15	1.86e-14
Frmd6	3.83183	1.05e-15	1.66e-14
LOC115487205	4.19523	9.56e-16	1.51e-14
Ccl9	2.51543	8.12e-16	1.3e-14
Plek2	4.32786	6.27e-16	1.02e-14
Tgm2	3.12505	5.3e-16	8.65e-15
Il1rn	4.60597	3.99e-16	6.59e-15
Fndc7	2.02767	2.77e-16	4.66e-15
Nr4a3	8.3086	2.44e-16	4.13e-15
Mefv	3.91337	2.1e-16	3.57e-15
Sqor	3.36643	1.47e-16	2.53e-15
Csrnp1	3.28238	1.07e-16	1.86e-15
Procr	2.57653	1.01e-16	1.76e-15
Hbegf	12.263	9.16e-17	1.6e-15
Plat	6.56855	7.06e-17	1.25e-15
Nedd4l	2.23362	6.96e-17	1.24e-15
Opn3	2.11857	6.73e-17	1.2e-15
Hilpda	2.95157	4.41e-17	8.01e-16
Aqp9	6.67781	1.96e-17	3.66e-16
Gm35039	2.42642	1.49e-17	2.81e-16
Iglon5	6.7758	7.18e-18	1.38e-16
LOC115489515	4.23284	5.81e-18	1.13e-16
Ksr2	5.00855	4.76e-18	9.3e-17
Sphk1	10.548	2.27e-18	4.52e-17
Ccl22	10.5054	1.92e-18	3.85e-17
Ccl4	4.35523	1.92e-18	3.85e-17
Flnc	2.3511	8.55e-19	1.75e-17
Samsn1	2.27755	2.94e-19	6.2e-18
Srxn1	2.47677	2.59e-19	5.47e-18
Dgkh	2.54153	1.2e-19	2.58e-18
Anxa3	3.94408	6.05e-20	1.32e-18
Cd40	4.23221	5.58e-20	1.23e-18
4933432I03Rik	3.03649	3.97e-20	8.83e-19
Sh2d6	3.41904	3.57e-20	7.96e-19
Odc1	2.70389	2.83e-20	6.38e-19
Mustn1	3.95068	1.3e-20	3.02e-19
Saa3	4.36516	9.08e-21	2.12e-19
Timp1	6.41958	8.77e-21	2.05e-19
Nos2	3.5821	7.01e-21	1.66e-19
Zfyve9	2.29169	5.24e-21	1.26e-19
Mamld1	5.56469	4.32e-21	1.04e-19
Gm6377	3.88458	4.01e-22	1.03e-20
Fzd5	2.62511	1.22e-22	3.22e-21
Cish	11.7719	8.53e-23	2.27e-21
Gm40007	3.87129	4.61e-23	1.25e-21
Chsy3	3.15464	3.59e-23	9.8e-22
Creb5	4.18274	2.65e-23	7.28e-22
Ctsh	3.36391	2.29e-23	6.31e-22
Csf3	12.0124	1.08e-23	3.01e-22
Npnt	4.53905	8.92e-24	2.51e-22
Abi1	2.53559	4.31e-24	1.23e-22
Mylk2	6.5421	2.4e-24	7.03e-23
Cxcl2	11.8773	1.56e-24	4.67e-23
Ptges	2.43587	1.51e-24	4.52e-23
Stc2	3.90987	2.77e-25	8.73e-24
Cldn12	2.47016	2.06e-25	6.52e-24
Eno2	2.71239	1.69e-25	5.37e-24
Plk2	9.75434	8.19e-26	2.64e-24
Il4ra	2.16937	3.33e-26	1.09e-24
Mcoln2	6.58198	1.5e-26	4.98e-25
Trib3	4.16756	4e-27	1.4e-25
Cth	3.00315	3.23e-27	1.14e-25
Lims2	3.91801	1.58e-27	5.66e-26
Csf1	4.90537	1.25e-27	4.53e-26
ND6	5.17626	5.77e-28	2.13e-26
Il27	4.68628	4.12e-28	1.54e-26
Flrt3	7.29711	5.02e-29	1.94e-27
Glrp1	3.57094	3.59e-29	1.4e-27
Exoc3l4	2.73383	2.35e-29	9.22e-28
Car13	2.24841	1.93e-29	7.6e-28
Clec4e	2.95141	7.91e-30	3.19e-28
Zfp420	2.72901	5.6e-30	2.27e-28
Zfp811	3.92722	4.14e-30	1.69e-28
Slc7a7	3.13763	2.35e-30	9.84e-29
Slc20a1	3.17599	1e-30	4.34e-29
Chac1	4.40471	8.92e-31	3.89e-29
Nes	3.77006	7.83e-31	3.43e-29
Runx2	2.84933	1.72e-31	7.85e-30
Phlda1	5.71686	8.65e-32	4.01e-30
Cyfip2	5.14332	6.66e-32	3.11e-30
Sowahc	2.1958	3.9e-32	1.84e-30
Trim13	2.75324	2.48e-32	1.18e-30
Aldh1l2	2.12511	9.9e-33	4.84e-31
Ccl5	3.78659	1.56e-33	7.97e-32
Il1a	15.2218	1.22e-33	6.28e-32
Src	4.45504	1.2e-34	6.53e-33
Aig1	2.18886	7.54e-35	4.18e-33
Areg	4.83332	8.34e-36	4.78e-34
Bcar3	2.17201	4.51e-36	2.62e-34
Cd274	2.63844	1.24e-36	7.27e-35
Casp4	2.75883	5.35e-37	3.19e-35
Il1b	13.6775	2.6e-37	1.56e-35
Rffl	2.39919	1.07e-38	6.64e-37
Dusp16	2.09158	3.39e-39	2.11e-37
Plk3	2.15077	1.55e-39	9.75e-38
Pla2g5	2.92779	1.44e-39	9.13e-38
Tmem176a	2.35561	5.8e-40	3.74e-38
Gpr65	3.07163	4.29e-40	2.78e-38
Gm41361	4.78408	3.14e-40	2.06e-38
Arl5c	4.35624	2.76e-40	1.82e-38
Cebpd	2.25297	6.92e-41	4.59e-39
Osm	5.33936	2.86e-41	1.93e-39
Cdk5r1	2.5733	2.25e-41	1.52e-39
Sqstm1	2.06192	1.22e-41	8.32e-40
Cemip2	2.59003	4.15e-42	2.85e-40
Dcbld2	2.25234	9.3e-43	6.57e-41
Ptpre	2.23862	9.14e-43	6.49e-41
Gpat3	4.52086	1.69e-43	1.22e-41
Siah2	2.0544	1.47e-43	1.07e-41
Ier3	4.12707	4.86e-44	3.55e-42
Lrp12	2.05586	4.7e-44	3.45e-42
Maff	5.89299	9.84e-45	7.58e-43
Bcl2a1a	3.0999	7.74e-46	6.22e-44
Dusp2	2.42485	1.24e-46	1.03e-44
Arid5a	3.69761	1.13e-46	9.51e-45
Ccrl2	4.76593	1.71e-49	1.55e-47
9030624G23Rik	8.53835	1.3e-49	1.19e-47
Zfp469	2.62491	5.02e-50	4.65e-48
Cass4	2.21095	4.9e-50	4.56e-48
Abtb2	4.13799	4.77e-51	4.55e-49
Tnfsf9	2.6806	3.46e-51	3.32e-49
Tnfrsf1b	5.0362	1.05e-51	1.02e-49
Cd80	3.88684	3.53e-52	3.52e-50
Hmox1	2.27712	1.29e-53	1.35e-51
Zfand5	2.2316	1.48e-54	1.56e-52
Rhob	3.0933	6.42e-56	7e-54
Osgin2	2.40237	3.42e-56	3.76e-54
Ralgds	2.43647	7.45e-57	8.24e-55
Cdc42ep2	3.56398	2.97e-57	3.34e-55
Sesn2	2.94899	4.4e-59	5.08e-57
Fosl1	2.34493	3.66e-59	4.27e-57
Ccl3	5.52823	3.32e-60	3.93e-58
Sdc1	2.25534	8.06e-61	9.76e-59
Camk2d	2.18752	6.88e-61	8.4e-59
Tsc22d1	2.05873	3.15e-61	3.94e-59
Carmil1	2.61906	1.72e-61	2.2e-59
Nfkbie	2.06832	5.19e-62	6.72e-60
Slfn2	2.29519	4.9e-63	6.68e-61
Jak2	2.1929	1.58e-64	2.25e-62
Tnfrsf12a	2.22133	9.37e-66	1.36e-63
Plek	2.44181	3.31e-67	5.01e-65
Lilr4b	5.71799	6.92e-70	1.07e-67
Lamc2	3.2852	4.75e-71	7.48e-69
Tagap	2.52783	4.13e-72	6.64e-70
Xirp1	5.75836	1.48e-74	2.45e-72
Bcl2a1b	2.53689	2.93e-75	4.98e-73
Agpat4	2.46856	3.35e-76	5.74e-74
Stx11	4.17298	3.46e-77	6.07e-75
Gsap	2.03827	5.03e-78	8.93e-76
Slc31a2	2.83737	3.3e-80	5.93e-78
Atf4	2.1741	1.26e-80	2.29e-78
Cotl1	2.10814	5.9e-82	1.1e-79
Gadd45a	6.44212	9.27e-84	1.77e-81
Spryd7	2.47446	4.7e-87	9.44e-85
Egr3	3.87416	3e-88	6.1e-86
Cflar	2.21868	3.68e-90	7.69e-88
Slc15a3	3.15585	2.61e-90	5.54e-88
Marcksl1	3.15235	6.93e-91	1.51e-88
Cd33	3.88715	4.62e-91	1.02e-88
Mtmr7	5.56868	4.26e-91	9.56e-89
St3gal1	2.73042	1.26e-91	2.87e-89
Icam1	2.06791	8.46e-94	1.99e-91
Ifrd1	3.15045	1.59e-94	3.79e-92
Tmem176b	2.11902	1.51e-94	3.67e-92
Coq10b	2.80345	3.38e-96	8.32e-94
Itpkb	2.20437	1e-96	2.51e-94
Rnf19b	2.20045	8.31e-99	2.11e-96
Pdgfa	2.63419	5.67e-99	1.47e-96
Herpud1	2.49585	4.05e-100	1.07e-97
Hivep3	3.55998	1.54e-101	4.2e-99
Acod1	6.01618	5.58e-103	1.55e-100
Actg1	2.09186	3.49e-103	9.86e-101
Nfkb2	2.1837	4.86e-105	1.4e-102
Rel	2.4081	1.37e-105	4.02e-103
Nfkb1	2.14654	8.67e-114	2.65e-111
Rhbdf2	2.42271	7.99e-114	2.49e-111
Nfkbia	2.25963	5.36e-114	1.71e-111
Bcl2l1	2.21563	1.14e-114	3.71e-112
Fas	4.34174	6.29e-118	2.13e-115
Dusp4	3.01384	1.96e-121	6.96e-119
Olr1	3.45575	4.72e-122	1.72e-119
Ptgs2	3.44387	1.1e-122	4.1e-120
Dhrs3	4.06794	4.38e-126	1.67e-123
Bcl2a1d	2.56729	1.13e-127	4.43e-125
Lilrb4a	3.60686	8.27e-132	3.41e-129
Arhgap31	3.98413	4.53e-136	1.92e-133
Rab11fip1	2.44754	6.05e-137	2.64e-134
Relb	2.90624	2.61e-137	1.17e-134
Zc3h12c	2.77446	1.5e-138	6.93e-136
Lif	12.1101	3.38e-139	1.61e-136
Mt2	3.71449	1.02e-145	5.04e-143
Tnfaip2	3.31862	2.67e-148	1.36e-145
Malt1	3.5474	4.09e-150	2.15e-147
Dusp5	5.07984	1.46e-153	7.96e-151
Gfod1	2.87206	1.67e-160	9.46e-158
Sdc4	3.25307	1.77e-162	1.04e-159
Plaur	2.74043	2.18e-166	1.33e-163
Zyx	3.25427	4.32e-171	2.75e-168
Gadd45b	4.01066	1.01e-176	7.03e-174
Slc7a11	4.46284	4.86e-180	3.71e-177
Abca1	5.98624	3.21e-182	2.58e-179
Jdp2	2.62081	3.44e-184	2.92e-181
Tnfaip3	4.79888	1.88e-187	1.68e-184
Kdm6b	3.55958	1.21e-206	1.16e-203
Ikbke	3.94424	1.82e-217	1.99e-214
Zc3h12a	3.84758	1.37e-227	1.6e-224
Socs3	4.95914	1.75e-237	2.22e-234
Bhlhe40	3.79592	4.79e-263	6.65e-260
Jag1	4.95382	2.66e-301	4.05e-298
Vegfa	4.59886	4.24e-304	7.19e-301
Cd83	5.57346	0	0
Nfkbiz	5.3866	0	0
Pim1	5.25121	0	0
Gpr84	4.44323	0	0
Pde4b	4.39181	0	0
Traf1	4.22162	0	0
Nlrp3	3.89707	0	0
Pdgfb	3.50524	0	0

## Sheet: Table S9
Table S9. Upregulated genes in RAW264.7 host cells upon M. kansasii treatment 24hpi
Gene	log2FoldChange	pvalue	padj
Ifi44l	2.00559	2.57e-53	5.93e-52
Arg2	2.00907	4.07e-09	1.71e-08
Gbp2b	2.01484	4.45e-07	1.57e-06
Gm39701	2.02412	8.48e-08	3.19e-07
Jag1	2.02903	7.55e-29	8.59e-28
Atp6v0a1	2.04013	3.42e-238	7.27e-236
Maff	2.0418	1.99e-28	2.23e-27
Sgtb	2.04321	1.51e-24	1.45e-23
Fam214b	2.05565	5.29e-123	3.98e-121
Akr1c13	2.06085	7.05e-25	6.87e-24
Gm46168	2.0662	1e-06	3.42e-06
Adh7	2.06893	1.24e-33	1.66e-32
Plek	2.07568	0	0
Sema4c	2.0817	1.35e-36	1.97e-35
Ifi211	2.08869	0.00013437	0.000366848
Galnt3	2.09225	2.05e-13	1.15e-12
Slc11a1	2.09346	0	0
Myc	2.09803	5.52e-59	1.45e-57
Fkbp11	2.09843	4.42e-69	1.45e-67
Gm51421	2.10081	1.3e-10	6.11e-10
Dusp14	2.10663	8.47e-15	5.1e-14
Lrp12	2.1079	1.5e-78	5.84e-77
Lpin3	2.10906	9.71e-14	5.56e-13
Srgn	2.11262	1.16e-202	1.8e-200
Fabp5	2.11338	1.79e-194	2.57e-192
Hilpda	2.1188	1.57e-121	1.15e-119
Uchl1	2.11982	2.27e-20	1.81e-19
Gclm	2.12039	0	0
Anpep	2.12333	9.64e-202	1.45e-199
Basp1	2.12508	2.01e-306	6.53e-304
Map6	2.12758	0.000146018	0.000397265
Mapk12	2.12765	1.74e-05	5.22e-05
Glipr2	2.14875	2.9e-05	8.53e-05
Serpinb9	2.1499	4.87e-31	6.05e-30
Tnfrsf8	2.15142	5.23e-09	2.18e-08
Cd53	2.15414	0	0
Slc6a8	2.15938	7.13e-85	3.07e-83
Aldh1a3	2.16254	0.000990018	0.00240183
Gk	2.16289	3.66e-228	7.04e-226
Atad2	2.17933	0.00419743	0.00921689
Armc3	2.18002	1.49e-07	5.51e-07
Myh3	2.18035	2.93e-06	9.55e-06
Gm38510	2.18827	2.07e-10	9.58e-10
Osgin2	2.18875	5.37e-268	1.43e-265
Mtmr7	2.19652	1.95e-07	7.12e-07
Ifi208	2.19696	2.05e-05	6.11e-05
Car2	2.20057	7.07e-35	9.81e-34
Tfrc	2.20084	0	0
A430093F15Rik	2.20214	1.36e-05	4.15e-05
Gm2619	2.20546	0.000127226	0.00034818
Lyzl4	2.20577	0.00150255	0.00355176
4930469K13Rik	2.2105	3.11e-08	1.21e-07
Adamts4	2.21113	0.00271126	0.00614038
Gm7592	2.21487	3.95e-36	5.69e-35
Ptges	2.2164	6.32e-56	1.54e-54
Slc22a4	2.21771	5e-25	4.91e-24
Bcl2l1	2.22377	0	0
Ctsh	2.23069	1.42e-08	5.67e-08
Celsr1	2.24982	5.03e-05	0.000144505
Abtb2	2.26365	1.64e-45	3.13e-44
Apol9a	2.26459	3.55e-54	8.3e-53
Serpinb1b	2.26746	2.07e-10	9.6e-10
Gm51616	2.26862	0.000528077	0.00133328
Trim2	2.27149	1.83e-10	8.48e-10
Tmem171	2.2732	1.12e-46	2.18e-45
Serpine1	2.27418	1.3e-235	2.73e-233
Ankrd33b	2.27692	7.28e-39	1.14e-37
Spp1	2.28075	0	0
Bcl2l15	2.28274	5.86e-07	2.04e-06
Car13	2.28612	1.22e-95	6.3e-94
Slc9b2	2.29065	9.89e-120	6.98e-118
Fosl1	2.29141	1.05e-163	1.19e-161
Gm26885	2.29193	0.000746751	0.00184621
Eva1b	2.2987	1.08e-12	5.78e-12
Srxn1	2.30229	9.98e-303	3.12e-300
Usp18	2.3041	1.89e-28	2.12e-27
Olfr1033	2.30521	7.98e-20	6.18e-19
Ifih1	2.30582	4.16e-212	6.91e-210
Gm52337	2.30687	0.000192094	0.000514487
Gm36493	2.31206	6.64e-06	2.1e-05
Clec2d	2.31219	1.2e-08	4.83e-08
Nes	2.31926	3.99e-11	1.94e-10
Vopp1	2.3325	1.71e-05	5.15e-05
Gm11716	2.3348	6.32e-27	6.69e-26
H2-T10	2.33987	0.000825647	0.00202743
Irgm1	2.34983	1.24e-90	5.84e-89
Gstt1	2.35129	2.45e-08	9.64e-08
F3	2.36029	9.71e-07	3.32e-06
Gm16217	2.37729	2.14e-05	6.38e-05
Oasl2	2.38145	7.59e-117	5.15e-115
Sdcbp2	2.38257	0.000611524	0.00152848
Gm5486	2.39147	5.17e-07	1.81e-06
Ndst1	2.39554	4.1e-36	5.9e-35
Cd164	2.39731	5.98e-160	6.62e-158
Mlkl	2.4015	7.06e-150	7.04e-148
Klra2	2.40611	2e-71	6.93e-70
Syt16	2.4374	5.16e-07	1.81e-06
Ccl6	2.45043	6.31e-23	5.66e-22
Dock3	2.4577	0.000870982	0.00212925
Rbpms	2.45905	1.54e-36	2.24e-35
Adam33	2.46008	6.18e-05	0.000175841
Gadd45a	2.49408	8.46e-26	8.52e-25
Met	2.49411	3.62e-06	1.17e-05
Comt	2.50026	0.00140531	0.00333427
Prdx1	2.50369	0	0
Gm39608	2.5104	1.89e-08	7.51e-08
Ptger2	2.51548	3.59e-18	2.56e-17
Csprs	2.51686	2.64e-20	2.09e-19
Dusp6	2.52138	1.42e-137	1.2e-135
Dhrs3	2.52525	8e-205	1.26e-202
Nfkbiz	2.52581	4.62e-199	6.89e-197
mt-Tw	2.53165	2.6e-06	8.5e-06
Gm38733	2.53509	2.94e-05	8.64e-05
Saa3	2.54121	3.29e-16	2.14e-15
Arrdc4	2.5559	4.06e-113	2.61e-111
Gm46148	2.56185	0.00120048	0.00287914
E230016K23Rik	2.56279	1.38e-09	6e-09
Cd5	2.56407	0.00170895	0.00399934
mt-Nd6	2.57818	1.44e-127	1.13e-125
Slc40a1	2.57905	6.05e-06	1.92e-05
Terb1	2.58426	0.00164459	0.00386119
Reps2	2.60211	0.000530497	0.00133833
Tlcd2	2.6307	1.7e-13	9.62e-13
GeneID:100044068	2.63612	5.42e-16	3.49e-15
Pldi	2.63838	2.27e-05	6.74e-05
Cd200r1	2.64689	3.05e-98	1.62e-96
Gm11496	2.64853	0.000827596	0.00203191
Cth	2.65242	2.96e-102	1.67e-100
Il23a	2.65444	2.6e-05	7.67e-05
Plk3	2.65885	4.84e-133	3.96e-131
Gnb1l	2.66286	6.72e-05	0.000190387
Ptgr1	2.66717	1.36e-133	1.12e-131
Cpd	2.67533	0	0
Penk	2.6777	0.000210825	0.000561356
Aox2	2.67914	1.02e-08	4.15e-08
Tmem154	2.68085	1.62e-37	2.43e-36
Pim2	2.70636	7.49e-138	6.39e-136
Serpini1	2.70839	1.12e-09	4.93e-09
Sgk1	2.71353	4.17e-45	7.88e-44
Mt2	2.71467	0	0
Ptprn	2.71923	5.77e-16	3.7e-15
5033421B08Rik	2.74407	2.9e-07	1.04e-06
Hunk	2.74561	2.08e-06	6.89e-06
Gm807	2.74889	3.3e-05	9.63e-05
Gata3	2.76864	3.61e-05	0.000105005
Cd200r2	2.7784	2.33e-08	9.15e-08
Slc24a5	2.78346	4.14e-54	9.62e-53
Ier3	2.78422	6.25e-280	1.69e-277
Ctla2b	2.79551	3.86e-12	2.01e-11
Gm51778	2.82591	0.00164522	0.0038621
Ccdc80	2.83145	2.24e-25	2.22e-24
Ifi202b	2.83272	4.54e-64	1.35e-62
Gbp3	2.83795	4.08e-33	5.39e-32
Arid5a	2.84476	3.46e-56	8.53e-55
Creb5	2.84829	2.81e-39	4.42e-38
4933432I03Rik	2.85587	1.87e-29	2.16e-28
Mertk	2.86176	0.00207519	0.00479473
G530011O06Rik	2.87002	1.09e-09	4.78e-09
Gm36496	2.87188	6.8e-48	1.38e-46
Marchf11	2.87463	2.28e-08	8.97e-08
Pde6a	2.87818	3.13e-08	1.22e-07
Bcl2a1a	2.88168	2.45e-80	9.74e-79
Gm34181	2.89123	1.81e-25	1.81e-24
Ifit3	2.89873	7.67e-69	2.51e-67
Siglec1	2.90711	0	0
Flnc	2.90766	3.33e-112	2.11e-110
Npy	2.91114	0.00404738	0.00891687
Gm15471	2.91294	5.6e-11	2.69e-10
Csf1	2.91408	4.92e-09	2.05e-08
mt-Tt	2.91469	0.000704052	0.00174687
Ripor3	2.92384	4.11e-13	2.26e-12
Ifi209	2.95138	4.94e-21	4.07e-20
A4galt	2.9548	0.000860684	0.00210568
Isg15	2.98899	2.69e-245	6.32e-243
Lair1	2.99091	1.27e-55	3.06e-54
Itgb3	3.00307	0.000321329	0.000835634
Hcar2	3.01001	1.44e-103	8.32e-102
Lilr4b	3.01366	0	0
Msh4	3.02523	0.000811162	0.00199371
Lat	3.02917	7.23e-08	2.74e-07
Rhod	3.03654	0.000187552	0.000503169
Gm37885	3.03749	0.00411781	0.00906203
BC049352	3.04123	3.3e-07	1.18e-06
Igf2bp2	3.04535	1.06e-184	1.38e-182
Gm16350	3.04977	5.41e-60	1.46e-58
Cdh23	3.05004	2.82e-09	1.2e-08
Ptgir	3.05851	3.51e-72	1.23e-70
Gm10825	3.06298	8.31e-11	3.96e-10
Carmil1	3.06894	8.11e-61	2.23e-59
Gbp7	3.07142	2.35e-60	6.4e-59
Tnf	3.08764	2.04e-06	6.75e-06
Dpys	3.09936	6.25e-06	1.98e-05
Cd200r3	3.10853	1.7e-12	9.03e-12
Ranbp3l	3.1087	7.7e-38	1.17e-36
Cd274	3.11534	7.87e-122	5.81e-120
Gm51919	3.11774	1.83e-07	6.71e-07
Layn	3.14137	1.01e-261	2.65e-259
Kctd12	3.14929	0	0
Prss46	3.15176	2.13e-10	9.83e-10
Gm40616	3.16173	0.000366636	0.000946051
Tnfrsf9	3.16981	3.15e-13	1.75e-12
Gm46240	3.18108	0.00107043	0.00258511
Pilra	3.18671	4.85e-99	2.61e-97
Osbp2	3.20608	4.57e-07	1.61e-06
Adgra2	3.20735	0.000147861	0.000401891
Ccn4	3.20825	0.000606662	0.00151799
Slc39a4	3.20845	1.82e-31	2.29e-30
Afp	3.20977	3.37e-86	1.48e-84
Xrra1	3.22072	1.45e-06	4.85e-06
Scpep1os	3.22657	0.000233238	0.000617733
Odc1	3.24493	0	0
Rhox5	3.24522	2.24e-07	8.15e-07
Cp	3.24871	1.21e-82	5.02e-81
Gpnmb	3.25026	0	0
Gm45969	3.25315	0.00337448	0.00753011
Olr1	3.26559	1.05e-88	4.71e-87
Gm26787	3.27549	7.77e-06	2.44e-05
Ccdc194	3.30134	0.00233813	0.00535313
Arhgap31	3.31357	9.65e-174	1.17e-171
Nqo1	3.31796	1.4e-24	1.34e-23
Cyp4f39	3.32018	0.00308402	0.00691875
Areg	3.32223	3.33e-24	3.13e-23
Acta2	3.32987	3.65e-34	4.94e-33
Syt7	3.34597	3.25e-06	1.06e-05
Acsbg1	3.37782	2.19e-195	3.17e-193
Gem	3.38256	0.000340563	0.000883059
Gm52526	3.38605	7.8e-05	0.000219389
Tal2	3.39308	0.00170449	0.00399097
Ifit1	3.39325	4.5e-151	4.57e-149
Slc26a9	3.39414	1.18e-07	4.38e-07
Srpk1	3.39638	0.000608561	0.00152202
Chst1	3.40115	9.1e-28	9.93e-27
Gm30785	3.4125	6.68e-05	0.000189182
Tmc3	3.42721	1.43e-05	4.35e-05
Prdm1	3.43174	1.82e-07	6.67e-07
Nckap1	3.43316	1.89e-52	4.24e-51
Ccrl2	3.44029	2.15e-47	4.3e-46
Crtam	3.44099	9.46e-07	3.24e-06
Slc9b1	3.44265	0.00127613	0.0030491
Rgs1	3.44765	0	0
Cd80	3.46112	8.99e-120	6.37e-118
Gipr	3.4628	1.16e-09	5.08e-09
Mmp8	3.46408	5.33e-19	3.96e-18
Gm51700	3.47008	0.000164479	0.000444407
4930486L24Rik	3.47869	0.00020779	0.000553828
Vdr	3.48903	1.38e-07	5.1e-07
Gm35578	3.49257	0.00101735	0.00246664
Gm12764	3.49825	3.97e-40	6.45e-39
Cnrip1	3.51374	7.17e-11	3.43e-10
Gm42346	3.51433	3.8e-17	2.58e-16
Tnfsf15	3.51595	4.5e-24	4.2e-23
Neo1	3.52586	2.43e-09	1.03e-08
Aoah	3.52688	5.46e-15	3.32e-14
Pla2g7	3.55371	7.58e-20	5.88e-19
Serpinb6b	3.57965	1.9e-36	2.76e-35
Wdr66	3.61393	9.08e-20	7.02e-19
6530402F18Rik	3.62223	1.33e-19	1.02e-18
9230102O04Rik	3.63264	0.00436967	0.00957138
Pilrb2	3.63446	2.05e-09	8.79e-09
Hid1	3.65563	2.39e-05	7.09e-05
Clu	3.65926	8.21e-05	0.000230346
Dusp5	3.67584	7.12e-192	9.7e-190
Nr4a3	3.677	0.000618533	0.00154454
Asb5	3.68513	0.00041046	0.00105114
Tnfrsf1b	3.68615	0	0
Gm41235	3.70601	2.16e-30	2.6e-29
Gm30382	3.71068	0.00329769	0.0073701
Rhobtb1	3.71985	4.22e-10	1.91e-09
Sdk2	3.72524	0.00301874	0.00678281
4930459C07Rik	3.73036	2.22e-22	1.94e-21
Gm13528	3.73368	3.01e-05	8.83e-05
Cd200r4	3.74266	1.92e-26	2e-25
Osm	3.7491	3.28e-252	8.42e-250
Cd1d1	3.76878	0.00303163	0.00681081
AI606473	3.7829	2.43e-06	7.97e-06
Adamts1	3.78506	1.37e-19	1.05e-18
Mrpl40	3.78927	0.000275218	0.000722079
Sqor	3.795	9.62e-229	1.87e-226
Chsy3	3.81103	1.63e-12	8.64e-12
Rhobtb3	3.83025	0.00274596	0.00620927
Scin	3.83848	1.58e-11	7.9e-11
Zfp979	3.87099	0.00177168	0.0041334
Ccr3	3.88845	4.91e-13	2.69e-12
Ccl4	3.90122	0	0
4930473A02Rik	3.90735	0.0023739	0.00542878
Abca1	3.91996	8.13e-294	2.27e-291
Gpr18	3.93526	4.95e-13	2.71e-12
Prss50	3.93659	6.56e-44	1.2e-42
Gm13990	3.93921	0.00148716	0.00351696
Cd86	3.94272	8.16e-24	7.55e-23
Cubn	3.94328	0.0016499	0.00387195
Gm10791	3.94363	0.00152551	0.00360176
Gm14051	3.9866	0.000149995	0.000407554
Gm52290	3.98916	3.11e-50	6.73e-49
Adamts7	4.00634	6.36e-05	0.000180758
Scimp	4.03022	6.7e-06	2.11e-05
Slc6a4	4.03108	4.31e-49	9.06e-48
Gm26715	4.0327	1.84e-09	7.95e-09
Pf4	4.0452	3.69e-10	1.67e-09
Fam20a	4.04743	7.59e-05	0.000213647
Gssos2	4.06804	1.66e-19	1.27e-18
Rps6ka2	4.06974	1.96e-74	7.13e-73
Ifit3b	4.07058	1.71e-42	2.98e-41
Gdf15	4.08915	6.37e-05	0.000180909
Pla2g5	4.09082	2.96e-244	6.74e-242
4930578N18Rik	4.09214	0.000960781	0.00233517
Ccr1	4.09436	0	0
Tarm1	4.11611	1.69e-23	1.54e-22
Zbp1	4.12169	1.65e-56	4.07e-55
Il33	4.13118	3.56e-18	2.53e-17
Mcoln2	4.13475	2.17e-128	1.72e-126
Gm2245	4.14296	5.62e-09	2.33e-08
Sytl2	4.16463	0.000798844	0.00196434
Ece1	4.19135	1.71e-24	1.63e-23
Rapgef4	4.20187	0.00451221	0.00985651
Rassf6	4.20261	3.97e-08	1.53e-07
Il13ra2	4.21449	4.53e-67	1.42e-65
Syn1	4.22426	6.15e-12	3.16e-11
Pde1c	4.22852	0.00391005	0.0086322
Rsad2	4.23749	3.25e-177	3.99e-175
Slc15a3	4.26997	0	0
Tas1r1	4.27588	1.12e-05	3.44e-05
Bag6	4.28419	0.00122906	0.00294545
Magea13	4.28694	0.00322266	0.00721152
Gm2848	4.29215	0.00344586	0.00767973
Gm16196	4.30423	0.00337761	0.00753605
Cplx2	4.30459	0.00392374	0.00865883
Hecw2	4.31632	0.0029128	0.00656048
Socs3	4.34537	0	0
Hal	4.35139	1.47e-22	1.3e-21
Slc7a11	4.35666	0	0
Ms4a7	4.38001	5.48e-10	2.46e-09
Hvcn1	4.38442	3.11e-15	1.91e-14
Glis3	4.41582	0.00233589	0.00534876
Gm32142	4.46726	0.00201395	0.00465977
1600002D24Rik	4.47771	0.000136287	0.000371998
Ina	4.48793	1.11e-13	6.35e-13
AU022793	4.49065	5.36e-19	3.99e-18
Pgf	4.49354	1.58e-09	6.84e-09
Gm52824	4.49752	0.00169145	0.00396303
Gm33045	4.50686	0.00161942	0.00380827
Cblc	4.51555	0.00170462	0.00399097
2410003L11Rik	4.51996	0.00158974	0.00374122
Ifnb1	4.56052	0.00140298	0.00332923
Dnah7a	4.57039	2.5e-06	8.2e-06
Phlda1	4.59284	4.4e-56	1.08e-54
1700043A12Rik	4.60025	9.48e-05	0.000263761
Nox1	4.60296	1.11e-31	1.4e-30
Avil	4.6212	1.17e-06	3.97e-06
Hdc	4.63278	5.76e-22	4.95e-21
Clvs1	4.65133	0.00433694	0.00950229
Cyfip2	4.66107	3.73e-54	8.69e-53
Gpr55	4.66217	6.43e-05	0.000182706
Gprc5a	4.66621	2.94e-05	8.63e-05
Afap1	4.67627	0.00433156	0.00949182
4933406I18Rik	4.68134	0.000819273	0.00201271
Palld	4.6886	0.00087542	0.00213911
6330537M06Rik	4.68908	0.0042399	0.00930021
Gm34178	4.71212	0.00383618	0.00848087
Tbx10	4.71851	0.000733794	0.0018153
Tulp2	4.72694	5.92e-05	0.000168689
Gm38933	4.72982	0.000718207	0.00177923
Col14a1	4.73006	7.97e-07	2.74e-06
Pdzk1ip1	4.74125	0.00330397	0.00738299
Snhg14	4.75103	0.00070577	0.00175086
Gm31407	4.75302	0.00452975	0.00988804
Clca2	4.75734	0.0033561	0.0074933
Gm52352	4.75914	4.4e-05	0.000127203
Gm51534	4.76175	0.00396391	0.00874265
Fgf2	4.77092	0.000676804	0.00168293
Gm15522	4.78225	0.00304262	0.00683357
2310039L15Rik	4.79669	0.00292892	0.0065912
Gm19619	4.80623	0.00266717	0.00604999
Arnt2	4.82211	0.00244133	0.0055726
Col5a1	4.83746	2.42e-05	7.18e-05
Ghr	4.84534	0.000460652	0.00117345
Tnfsf18	4.86775	0.000518184	0.00131036
GeneID:100862202	4.86823	0.000398028	0.00102127
Slc17a6	4.88197	1.18e-30	1.44e-29
Gm52783	4.89715	0.00261748	0.00594488
Hsd11b2	4.90536	0.00167511	0.00392706
Ccl5	4.9089	6.3e-106	3.72e-104
Clec4n	4.92197	0	0
Gm36551	4.92603	0.00175066	0.00408975
Aqp9	4.92864	1.12e-38	1.73e-37
Xcr1	4.9328	0.000310641	0.000809424
Gm41806	4.9328	0.00210314	0.00485486
Scn11a	4.93956	0.00171438	0.00401145
Gm32806	4.94535	0.000355485	0.000918912
Stra6l	4.94657	0.00149404	0.00353269
Gm32401	4.94676	0.00236015	0.00540043
Slc23a1	4.97958	0.00125401	0.00299938
Tgm1	4.99416	1.32e-05	4.02e-05
Pax3	4.99838	0.00179331	0.0041808
Gm30262	4.99911	1.14e-05	3.5e-05
Efcc1	5.00145	0.00130993	0.00312284
Gm36841	5.01027	0.00133974	0.00318912
Ppfibp2	5.01805	2.86e-20	2.27e-19
Akr1c12	5.02748	0.00117345	0.00281685
Prdx6b	5.02871	0.00108299	0.00261307
Bhlha15	5.04382	0.00120309	0.00288452
Retn	5.04789	0.0010415	0.00251945
Gm5149	5.05043	0.000368041	0.000949214
Rorc	5.06515	6.51e-19	4.81e-18
Higd1b	5.07372	0.00103732	0.00250972
Bik	5.07895	0.00087123	0.00212953
Gm51926	5.09645	0.000171948	0.000463332
Glp2r	5.10364	6.15e-06	1.95e-05
Hrc	5.11218	0.000147777	0.000401732
Mylk2	5.11432	4.22e-30	5.01e-29
Gm41077	5.12319	0.000708881	0.00175803
Olfr100	5.14082	0.000804724	0.00197819
Il1rn	5.14118	1.2e-175	1.46e-173
Prl2c3	5.15684	0.000643059	0.00160327
Erich2	5.18495	0.00059455	0.00148885
Disp3	5.19564	0.000553977	0.00139316
Patl2	5.19687	6.4e-11	3.06e-10
Ntng2	5.20054	1.58e-22	1.39e-21
Mmp14	5.20583	0.000102343	0.000283686
Slc7a2	5.21467	6.75e-11	3.23e-10
Gm33470	5.21881	0.000530395	0.00133828
Ltbp1	5.24127	1.95e-13	1.1e-12
Gbp8	5.27867	0.000566963	0.00142424
Acod1	5.28534	1.38e-247	3.33e-245
Rgs18	5.2885	4.08e-06	1.31e-05
Gm15473	5.32018	6.36e-05	0.000180771
Hao1	5.32493	3.3e-16	2.14e-15
Far1os	5.33459	0.000284708	0.000745751
Gm40007	5.33566	6.12e-64	1.81e-62
Tmem40	5.33667	0.00042753	0.00109274
Prl2c2	5.35564	0.000371722	0.000958398
Pla1a	5.35765	4.05e-81	1.62e-79
Gm31527	5.35901	1.66e-06	5.54e-06
Efcab6	5.35988	0.000268464	0.000705521
Cd93	5.37054	3.88e-19	2.91e-18
Gnat3	5.37087	1.13e-11	5.72e-11
Ttc21a	5.37116	0.000277853	0.000728394
Mcpt1	5.3733	0.00027574	0.000723212
Serpinb11	5.41306	0.000214434	0.000570489
Tnfsf4	5.43563	0.000236376	0.00062573
Gramd3	5.44542	0.000188017	0.000504246
Cyp11a1	5.44984	0.000224595	0.000595534
Gm33741	5.45017	0.000198878	0.000531676
Gng8	5.45963	0.000168709	0.000455374
Gm12841	5.46882	0.000201178	0.000537553
Gm42517	5.46984	3.64e-05	0.000106006
Fam227b	5.47352	0.000207521	0.000553204
Gm30504	5.47395	0.000192209	0.000514709
Zfp811	5.47711	6.58e-70	2.19e-68
Gm31814	5.48062	0.000249555	0.000658323
Aqp1	5.49781	3.28e-05	9.58e-05
Gm16315	5.52275	2.63e-05	7.74e-05
1700028P14Rik	5.52524	0.000170872	0.000460666
4930557K07Rik	5.5283	0.000125297	0.000343135
Ccl3	5.5483	0	0
Wfdc17	5.5633	4.23e-198	6.19e-196
Il7r	5.58418	1.27e-66	3.95e-65
Gm46469	5.5955	0.000139357	0.000380073
Fosb	5.59642	5.88e-07	2.05e-06
Selp	5.60229	9.29e-05	0.000258825
Gm10419	5.64049	1.39e-05	4.23e-05
Gm40357	5.64303	7.38e-05	0.000207953
Rimklb	5.64661	8.89e-05	0.000248466
Batf	5.66886	7e-05	0.000197905
Trpc4	5.67077	7.48e-05	0.000210697
Gm30823	5.68203	5.91e-05	0.00016844
Ccl12	5.68815	5.74e-05	0.000163819
4933433G19Rik	5.70256	6.47e-05	0.000183712
Gm36393	5.73176	4.7e-05	0.000135351
Ccnd2	5.76388	8.87e-17	5.91e-16
Snx22	5.766	1.54e-07	5.66e-07
Chst11	5.77004	1.56e-40	2.57e-39
Mmp13	5.77925	3.84e-05	0.000111488
Ptgs2	5.79221	0	0
Smyd1	5.82144	8.08e-05	0.000227013
Serpinb7	5.83961	3.08e-05	9.03e-05
4930525G20Rik	5.85303	2.67e-05	7.87e-05
Sema3e	5.85884	3.27e-29	3.75e-28
Thbd	5.86088	3.17e-14	1.85e-13
Gfi1	5.86306	3.08e-14	1.8e-13
Timp1	5.88111	4.92e-43	8.75e-42
Gm15283	5.88989	2.25e-05	6.68e-05
Acpp	5.92966	1.98e-14	1.17e-13
Fjx1	5.93136	2.02e-05	6.03e-05
Rps18-ps4	5.94386	3.57e-06	1.15e-05
Mir155hg	5.94983	6.82e-21	5.58e-20
Gm33938	5.95017	1.77e-05	5.31e-05
Gm45086	5.99457	4.55e-08	1.75e-07
Ifi214	6.02733	1.07e-05	3.31e-05
Adamts6	6.03295	2.2e-06	7.25e-06
mt-Tp	6.03912	1.07e-05	3.31e-05
Lif	6.05992	1.45e-158	1.59e-156
Scg2	6.07275	1.24e-05	3.8e-05
Ccl17	6.08547	1.97e-05	5.89e-05
Oaf	6.11526	1.57e-05	4.75e-05
A330040F15Rik	6.18125	1.13e-06	3.84e-06
Gm3776	6.18954	6.58e-06	2.08e-05
Mmp9	6.20108	7.65e-235	1.56e-232
Spata48	6.23784	3.42e-06	1.11e-05
Procr	6.25319	0	0
Atp13a4	6.2617	2.89e-06	9.42e-06
Slc28a2b	6.27564	6.52e-07	2.26e-06
Ccl2	6.28266	9.73e-245	2.25e-242
Lancl3	6.28537	5.1e-06	1.63e-05
1700012B09Rik	6.29033	2.96e-06	9.64e-06
Tpbg	6.29243	2.53e-06	8.28e-06
Ccl24	6.29847	1.33e-16	8.79e-16
Akap12	6.29866	2.56e-06	8.39e-06
Prr5l	6.32765	3.17e-06	1.03e-05
mt-Ts1	6.33185	3e-06	9.77e-06
Gm35215	6.34107	3.18e-09	1.34e-08
Plpp3	6.3588	4.33e-07	1.53e-06
Gm32930	6.39916	2.07e-06	6.85e-06
Il1bos	6.41063	3.1e-07	1.11e-06
Sstr5	6.43681	1.16e-06	3.93e-06
9030624G23Rik	6.4405	1.46e-13	8.27e-13
Aebp1	6.4421	3.15e-07	1.13e-06
Gm6634	6.44351	2.08e-06	6.86e-06
Gm38985	6.45251	1.25e-06	4.22e-06
Fpr2	6.45266	2.78e-07	9.98e-07
4930438A08Rik	6.4531	1.42e-06	4.75e-06
Fabp4	6.46142	1.07e-25	1.07e-24
Gm32681	6.46281	1.01e-06	3.46e-06
Skint7	6.50096	2.04e-07	7.44e-07
Ccbe1	6.50828	1.12e-09	4.92e-09
Dusp8	6.53316	2.11e-07	7.67e-07
GeneID:108169105	6.53395	6.23e-07	2.16e-06
Flrt3	6.54312	4.99e-14	2.9e-13
Piezo2	6.55381	7.04e-10	3.13e-09
Gsta2	6.55492	3.71e-18	2.63e-17
Csn3	6.56987	5.06e-07	1.77e-06
F2rl2	6.57532	6.34e-07	2.2e-06
Prss37	6.59441	6.25e-07	2.17e-06
Gm13012	6.60765	4.81e-07	1.69e-06
Ppbp	6.62776	8.62e-07	2.96e-06
Popdc2	6.72188	2.21e-07	8.02e-07
Ereg	6.73019	2.03e-07	7.4e-07
Gm41800	6.74738	1.87e-07	6.83e-07
Slc28a2	6.80483	5.43e-15	3.3e-14
Gm33596	6.84077	1.21e-07	4.49e-07
Gm32117	6.9191	8.05e-08	3.04e-07
Gimap6	6.92963	7.58e-08	2.86e-07
Klk9	6.93708	6.82e-08	2.58e-07
Upp1	6.99019	7.74e-12	3.95e-11
Cd200	7.02978	3.44e-08	1.34e-07
Hbegf	7.05118	2.84e-26	2.94e-25
Ccl22	7.05333	6.36e-26	6.46e-25
Ccdc65	7.05396	6.06e-08	2.31e-07
Tafa2	7.09399	1.34e-21	1.14e-20
GeneID:108168187	7.11411	2.11e-08	8.33e-08
Gm34254	7.12547	1.13e-11	5.7e-11
Slpi	7.13954	6.03e-37	8.9e-36
Slc35f1	7.19093	1.32e-08	5.29e-08
S100a8	7.21021	8.56e-48	1.73e-46
Socs2	7.21639	1.18e-08	4.76e-08
Gstt4	7.24577	1.63e-22	1.44e-21
Hsbp1l1	7.26828	9.48e-09	3.86e-08
Pdpn	7.2918	2.61e-09	1.11e-08
Prkg2	7.32994	9.54e-18	6.64e-17
Serpinb9b	7.33802	2.72e-55	6.51e-54
Marcks	7.34656	5.56e-09	2.31e-08
Tbc1d9	7.53478	1.39e-41	2.37e-40
Cd84	7.55157	6.07e-10	2.71e-09
Gsta1	7.60549	9.52e-10	4.2e-09
Slamf7	7.62877	9.2e-10	4.07e-09
Urml	7.62959	8.16e-10	3.62e-09
Sema7a	7.63509	2.68e-19	2.02e-18
Eml1	7.80391	3.42e-10	1.56e-09
Fpr1	7.87088	2.02e-10	9.34e-10
Igsf11	7.88989	6.14e-11	2.94e-10
Csta2	7.96296	9.34e-11	4.43e-10
Plk2	8.06745	0	0
Mmp12	8.14107	2.92e-142	2.63e-140
Gm14275	8.15253	1.08e-28	1.22e-27
Nos2	8.15463	1.24e-305	3.94e-303
Rab15	8.27042	1.91e-12	1.01e-11
Gm31522	8.2978	1e-11	5.08e-11
Lix1	8.47141	1.5e-12	7.98e-12
Prss35	8.4847	3.49e-12	1.82e-11
Car4	8.53487	2.3e-12	1.21e-11
Inhba	8.62658	1.13e-12	6.05e-12
Csf2	8.67462	7.36e-13	3.99e-12
Tnnt2	8.75393	5.1e-13	2.79e-12
Dok7	8.82516	3.05e-13	1.7e-12
Thbs1	8.87379	2.08e-13	1.17e-12
Cxcl2	8.97558	0	0
Enpp2	9.42759	4.08e-15	2.5e-14
Il36a	9.51097	1.9e-15	1.19e-14
Cish	9.51847	1.08e-15	6.85e-15
Ccl7	9.6651	1.77e-40	2.91e-39
Edn1	9.78406	1.44e-21	1.21e-20
Cxcl3	10.0627	1.47e-22	1.3e-21
Il1b	10.0815	0	0
Il6	10.0907	2.3e-17	1.57e-16
Ptpn14	10.1681	1.27e-17	8.8e-17
Col5a3	10.1909	7.44e-18	5.2e-17
Urah	10.5631	5.54e-19	4.12e-18
Csta3	10.5711	4.41e-19	3.29e-18
Stfa3	11.2952	1.43e-21	1.21e-20
Il36g	12.035	2.28e-24	2.16e-23
Arg1	12.102	1.25e-24	1.2e-23
Serpinb2	13.4464	4e-30	4.76e-29
Lcn2	13.5335	1.8e-30	2.18e-29
Cstdc4	14.2631	1.14e-33	1.53e-32
Il1a	14.6132	2.79e-35	3.92e-34
Csf3	15.7301	1.27e-40	2.11e-39

## Sheet: Table S10
Table S10. Upregulated genes in RAW264.7 host cells upon M. kansasii treatment 48hpi
Gene	log2FoldChange	pvalue	padj
4930459C07Rik	2.31761	2.1e-05	0.000104545
4930486L24Rik	5.57708	0.00133628	0.0044959
5033421B08Rik	3.68454	2.88e-05	0.000140058
9030624G23Rik	3.63096	1.38e-07	9.65e-07
AA414768	2.19406	1.85e-15	3e-14
Abca1	2.32286	2.92e-20	6.97e-19
Abca13	5.55705	0.0013839	0.00463903
Abtb2	2.23935	1.78e-17	3.41e-16
Acod1	3.23925	6.25e-231	7.61e-228
Acpp	8.14573	3.3e-10	3.25e-09
Acsbg1	3.12878	0.0010077	0.00349171
Adam33	6.01763	0.000282559	0.00111257
Adamts1	2.28699	3.93e-07	2.55e-06
Adamts7	5.07622	0.000985791	0.00342553
Adgra2	3.65216	0.00133798	0.0045006
Adh7	2.00019	5.41e-05	0.000249865
Aebp1	6.22785	0.000135341	0.000573218
Afp	2.53488	4.66e-13	6.15e-12
Amotl2	5.11205	0.000880482	0.00308972
Ankrd66	5.667	0.000936141	0.00326621
Aox2	6.35491	2.4e-06	1.39e-05
Apol9a	3.85719	1.24e-35	6.37e-34
Apol9b	6.67635	2.59e-13	3.5e-12
Aqp1	5.55732	0.00156392	0.00515847
Aqp9	4.40656	0.000957675	0.00333497
Areg	5.80036	0.000508338	0.00188715
Arg1	8.67357	3.63e-15	5.77e-14
Arg2	3.44614	2.74e-07	1.82e-06
Arhgap31	2.11168	4.26e-21	1.07e-19
Arid5a	4.13723	3.48e-20	8.27e-19
Asb2	5.45772	0.00225252	0.00712883
Atad2	2.06841	0.000619045	0.00225855
AU022793	2.11418	1.2e-36	6.36e-35
Batf	4.20943	0.00256618	0.00800536
Bcl2a1a	3.81388	1.3e-29	5.08e-28
Bcl2a1d	2.52344	1.23e-60	1.45e-58
Bcl2l1	2.1732	2.4e-71	3.7e-69
Bcl2l15	4.66148	2.96e-09	2.58e-08
Calcb	4.16411	0.00291434	0.00897146
Calcrl	2.34734	4.91e-113	1.6e-110
Car13	2.03501	1.04e-38	5.87e-37
Car2	3.53982	6.68e-151	4.43e-148
Car4	9.73684	1.11e-15	1.82e-14
Ccbe1	2.91408	0.000482949	0.00180068
Ccdc65	7.45454	3.23e-08	2.44e-07
Ccdc80	2.01799	3.88e-08	2.9e-07
Ccl2	7.38452	0	0
Ccl22	7.29201	3.6e-30	1.45e-28
Ccl24	10.9297	6.68e-20	1.54e-18
Ccl3	2.78026	1.6e-257	2.61e-254
Ccl4	2.14875	5.71e-236	8.35e-233
Ccl5	4.64681	8.24e-19	1.74e-17
Ccl6	3.3385	9.38e-28	3.43e-26
Ccl7	11.2808	2.01e-21	5.15e-20
Ccnd2	9.40881	1.86e-14	2.78e-13
Ccr7	6.1559	0.000154468	0.00064562
Ccrl2	2.34062	8.94e-21	2.19e-19
Cd164	2.05627	3.04e-77	5.35e-75
Cd200	6.54527	1.03e-05	5.42e-05
Cd200r2	8.89664	7.89e-13	1.02e-11
Cd274	2.09599	2.14e-16	3.68e-15
Cd69	5.84433	0.000445911	0.00168189
Cd80	3.01337	1.37e-62	1.72e-60
Cd84	8.41438	3.12e-11	3.43e-10
Chac1	2.0634	2.9e-15	4.64e-14
Chst1	4.88341	9.41e-48	7.31e-46
Chst11	5.3071	6.5e-15	1.01e-13
Cish	5.91264	4.45e-05	0.000208586
Clec4n	7.16751	6.88e-09	5.7e-08
Clu	3.83497	2e-09	1.78e-08
Col14a1	5.81429	1.61e-11	1.82e-10
Col5a3	7.47577	4.79e-08	3.53e-07
Cox6a2	3.84159	1.4e-10	1.44e-09
Cp	2.4562	6.32e-30	2.52e-28
Cpm	3.7609	0.000770087	0.00274385
Crispld2	6.12708	0.000122096	0.000522422
Csf2	6.97998	1.2e-06	7.26e-06
Csf3	11.8348	7.22e-31	3.02e-29
Csn3	8.33759	8.69e-11	9.12e-10
Csta2	7.35984	5.96e-08	4.35e-07
Csta3	10.5299	1.74e-18	3.6e-17
Cstdc4	13.5243	2.61e-30	1.07e-28
Cth	3.96007	5.32e-86	1.13e-83
Ctla2b	3.67638	2.49e-09	2.19e-08
Cxcl2	4.17283	4.36e-26	1.43e-24
Cxcl3	7.9231	5.43e-20	1.27e-18
Cyfip2	3.84373	3.77e-46	2.74e-44
Cyp4f39	6.42964	1.98e-05	9.92e-05
Ddit3	2.1916	1.56e-46	1.15e-44
Dhrs3	2.23117	3.38e-47	2.59e-45
Dnah7a	5.81268	4.67e-05	0.000217891
Dok7	6.22489	6.06e-05	0.000278098
Dusp5	2.70321	5.58e-16	9.36e-15
Dusp6	2.25456	1.67e-29	6.48e-28
Dusp8	5.15842	6.13e-05	0.000280877
Ece1	6.74761	3.32e-07	2.18e-06
Edn1	7.72814	4.53e-13	5.99e-12
Elfn2	4.70935	0.000437927	0.0016552
Eml1	4.64802	3.74e-06	2.11e-05
Enpp2	7.12084	3e-07	1.98e-06
Erich2	5.72316	0.000721226	0.00258552
Extl1	3.82987	1.61e-07	1.11e-06
Fabp4	6.45073	5.94e-23	1.66e-21
Fam149a	6.70683	5.23e-06	2.88e-05
Flnc	2.04282	2.7e-30	1.1e-28
Flrt3	6.74399	2.95e-06	1.68e-05
Fosl1	2.7516	1.55e-22	4.22e-21
Fpr1	5.614	0.00110606	0.00379382
Fpr2	7.24093	2.18e-07	1.47e-06
Gad1os	6.95139	8.11e-07	5.03e-06
Gadd45a	2.79181	8.54e-07	5.29e-06
Gbp3	5.23479	2.61e-08	2e-07
Gbp7	4.8298	5.67e-22	1.5e-20
Gbp8	5.32604	0.000435955	0.00164817
Gbx1	5.51893	0.00179548	0.0058207
Gdf15	4.10425	0.000236461	0.000949744
Gfi1	4.49178	8.82e-13	1.13e-11
Gimap6	6.56006	1.01e-05	5.3e-05
Glipr2	2.15919	4.39e-06	2.44e-05
Glrp1	4.04149	0.000364378	0.00139782
Gm10825	4.09798	1.43e-09	1.3e-08
Gm12764	3.01452	1e-06	6.13e-06
Gm13012	5.75403	0.000595553	0.00218046
Gm14275	10.7842	2.19e-19	4.82e-18
Gm26715	4.8413	3.3e-07	2.17e-06
Gm26787	4.81847	0.000224538	0.000906089
Gm26885	5.70554	0.000700719	0.00252254
Gm31320	5.86678	0.000373666	0.0014297
Gm31522	5.60431	0.00115185	0.00393703
Gm31814	6.10124	0.000129269	0.000549413
Gm32117	3.54868	0.00243336	0.00763174
Gm32605	4.20004	0.00324619	0.00989224
Gm33741	5.43309	0.00228793	0.00722057
Gm34254	7.74803	4.37e-09	3.72e-08
Gm35215	6.81725	1.75e-07	1.2e-06
Gm35748	6.25236	4.44e-06	2.47e-05
Gm40007	2.25576	5.01e-11	5.4e-10
Gm40960	6.99441	7.7e-08	5.53e-07
Gm41235	2.20193	1.94e-26	6.56e-25
Gm41609	2.44461	0.00183436	0.00593001
Gm42346	3.42179	4.73e-08	3.49e-07
Gm45086	5.56942	3.15e-06	1.78e-05
Gm5127	6.20768	6.83e-05	0.000309989
Gm51710	4.02685	1.28e-07	8.95e-07
Gm52290	2.58293	4.15e-08	3.08e-07
Gm6634	6.45079	2.05e-05	0.000102275
Gm7592	2.13828	1.91e-12	2.36e-11
Gpnmb	2.22993	1.08e-85	2.26e-83
Gpr18	4.55661	7.32e-05	0.000329219
Gpr55	7.26754	1.17e-08	9.34e-08
Gramd3	6.32369	4.04e-05	0.000191239
Gsta2	8.11157	3.48e-10	3.42e-09
Gstt1	3.79296	2.22e-18	4.56e-17
Gstt4	8.70593	3.48e-12	4.23e-11
H2-T24	2.13092	1.4e-44	9.84e-43
Hacd2	2.01001	2.6e-38	1.44e-36
Hal	4.85766	0.000191765	0.000785115
Hao1	7.99008	7.59e-10	7.11e-09
Hbegf	4.45047	0.00229179	0.00723119
Hdc	3.85626	4.26e-09	3.63e-08
Hid1	6.21936	5.92e-06	3.24e-05
Hvcn1	3.37674	0.00146518	0.00488015
Id1	4.06453	8.44e-29	3.18e-27
Ifi209	4.13935	1.14e-10	1.18e-09
Ifi44	2.84911	5.22e-96	1.27e-93
Ifi44l	3.07624	9.38e-76	1.58e-73
Ifit1	2.36345	4.38e-11	4.76e-10
Ifit3	2.40939	1.09e-08	8.79e-08
Ifit3b	6.07927	1.15e-05	5.99e-05
Igsf11	7.17227	2.35e-07	1.57e-06
Il13ra2	4.17371	7.89e-08	5.66e-07
Il1a	9.20482	4.09e-09	3.5e-08
Il1b	6.55968	2.38e-23	6.81e-22
Il1rn	4.4361	0	0
Il20rb	2.07716	1.14e-06	6.93e-06
Il33	6.5996	8.85e-17	1.59e-15
Il36a	5.70835	7.81e-09	6.43e-08
Il36g	10.3588	7.28e-18	1.44e-16
Il4ra	2.46715	0.00242294	0.00760067
Il6	9.31601	2.96e-14	4.39e-13
Ina	3.9377	0.000606851	0.00221849
Inhba	5.69797	7.91e-05	0.000354128
Irf7	3.24639	5.38e-124	2.13e-121
Isg15	3.38045	4.94e-58	5.31e-56
Kctd12	2.55224	1.19e-89	2.79e-87
Klhl30	6.89313	2.02e-06	1.18e-05
Klk8	6.64894	6.66e-06	3.62e-05
Klk9	7.70065	5.77e-09	4.84e-08
Lcn2	6.39867	0.00228617	0.00721811
Lgals9	2.6167	3.55e-99	9.27e-97
Lif	4.26646	8.44e-130	3.63e-127
Lix1	7.83873	3e-10	2.97e-09
Ltbp1	5.8008	0.00054251	0.00199918
Marcks	3.67459	0.0011721	0.00399504
Mcoln2	2.86082	1.65e-18	3.41e-17
Men1	3.0246	0.00112937	0.00386835
Mir155hg	3.13652	4.77e-11	5.15e-10
Mlxipl	6.21736	6.18e-06	3.38e-05
Mmp12	7.37934	3e-11	3.3e-10
Mmp8	7.86936	1.59e-09	1.43e-08
Mmp9	4.75569	7.2e-167	6.58e-164
Mreg	5.44722	0.00209482	0.00667456
Mt2	2.69414	4.88e-147	2.85e-144
mt-Tw	2.73707	1.88e-06	1.11e-05
Myh3	5.65075	0.000892555	0.00312833
Nedd9	2.37852	0.00183191	0.0059234
Nos2	2.39914	4.33e-100	1.19e-97
Noxred1	5.02292	0.00138607	0.00464524
Nqo1	6.50536	1.77e-05	8.92e-05
Oaf	5.52477	0.00210285	0.00669723
Oasl2	2.57646	3.38e-09	2.93e-08
Odc1	2.9719	4.98e-162	3.83e-159
Opcml	4.66375	2.23e-15	3.6e-14
Osbp2	7.95845	1.06e-09	9.81e-09
Osm	2.94342	3.37e-31	1.45e-29
Patl2	4.33901	0.000125769	0.000535938
Pdpn	8.741	8.1e-06	4.34e-05
Pf4	3.17975	1.6e-05	8.14e-05
Phlda1	3.36387	2.84e-29	1.1e-27
Piezo2	4.99909	8.22e-05	0.000367114
Pilra	2.80417	2.99e-13	4.03e-12
Pilrb1	5.3749	0.00030465	0.00119312
Pilrb2	5.39041	0.00293844	0.00903737
Piwil2	2.2959	2.04e-12	2.51e-11
Pla1a	5.52623	3.58e-41	2.22e-39
Pla2g5	2.50059	5.09e-20	1.19e-18
Pla2g7	3.36128	0.000144436	0.000607687
Plk2	2.97824	9.01e-100	2.44e-97
Plk3	2.25586	4.6e-48	3.6e-46
Plpp3	5.46693	0.000249567	0.000996903
Plscr4	4.79689	0.00277292	0.0085884
Pmepa1	2.09114	7.45e-17	1.34e-15
Popdc2	5.60285	0.00114809	0.00392602
Ppbp	7.88332	1.05e-08	8.53e-08
Ppfibp2	7.92737	1.66e-10	1.69e-09
Prkg2	8.6057	7.71e-12	9.05e-11
Procr	4.22292	6.23e-66	8.51e-64
Prss35	6.9501	1.22e-06	7.38e-06
Prss50	4.03384	7.7e-21	1.9e-19
Psd4	5.04929	5.86e-05	0.000269864
Ptafr	2.03626	2.11e-30	8.67e-29
Ptgir	2.37126	1.77e-45	1.28e-43
Ptgs2	2.54514	2.2e-21	5.61e-20
Rab11fip4	4.04352	0.000123468	0.000527517
Rab15	5.69201	3.53e-07	2.31e-06
Ramp3	5.54892	0.0015451	0.00510793
Ranbp3l	4.74108	5.42e-06	2.98e-05
Rap1gap	5.56468	0.000147572	0.00061892
Rassf6	4.87451	0.00254897	0.00796016
Reps2	4.77191	0.000305343	0.0011952
Rffl	2.005	1.66e-17	3.2e-16
Rhod	3.36193	2.26e-05	0.000111962
Rhox5	3.2928	0.00102874	0.00355449
Ripor3	2.06214	4.99e-05	0.000231906
Rmi2	2.28729	0.00130314	0.00439251
Rmrp	7.08798	3.57e-08	2.68e-07
Rorc	6.41977	1.02e-08	8.28e-08
Rps6ka2	2.7651	9.15e-12	1.07e-10
Rsad2	3.84893	2.6e-64	3.49e-62
S100a8	10.1975	2.72e-17	5.12e-16
Scel	2.08374	3.78e-26	1.25e-24
Scg2	5.46005	0.00225851	0.0071447
Scin	4.85254	4.28e-07	2.76e-06
Scml4	5.82417	0.000467067	0.00174815
Sema3e	8.88335	2.19e-13	2.99e-12
Sema7a	6.5709	5.62e-23	1.57e-21
Serpinb12	2.04251	0.00170604	0.00557453
Serpinb2	10.4456	3.13e-24	9.38e-23
Serpinb6b	2.45672	3.29e-18	6.71e-17
Siglec1	2.46869	2.13e-116	7.6e-114
Six1	2.65994	0.000544172	0.00200439
Six4	6.12913	0.000110859	0.000478262
Skint7	5.48858	0.00211947	0.0067428
Sla2	5.65553	0.00179241	0.0058137
Slamf7	7.24746	1.28e-08	1.02e-07
Slamf9	3.41331	8.92e-27	3.12e-25
Slc15a3	3.28753	3.19e-147	1.94e-144
Slc17a6	4.65212	2.17e-09	1.93e-08
Slc1a4	2.42309	1.3e-24	3.97e-23
Slc26a9	4.32843	2.6e-05	0.000127657
Slc28a2	9.38725	1.92e-14	2.87e-13
Slc28a2b	7.33059	7.08e-08	5.12e-07
Slc30a2	5.81226	0.000485354	0.00180826
Slc39a4	3.04633	4.94e-05	0.000230043
Slc6a4	8.35921	5.36e-11	5.75e-10
Slc7a11	3.31915	3.8e-299	9.26e-296
Slc7a5	2.26772	2.02e-118	7.57e-116
Slc9b2	3.73489	8.56e-30	3.38e-28
Slpi	5.07969	0.00051672	0.00191438
Smyd1	6.17709	9.24e-05	0.000407103
Snai2	5.53963	0.00171994	0.00561352
Snx22	6.34015	3.11e-05	0.000150461
Socs2	7.4231	4.13e-08	3.07e-07
Socs3	4.16332	7.62e-118	2.78e-115
Sqor	2.69141	1.85e-70	2.75e-68
Stfa3	11.8764	1.71e-23	4.94e-22
Syn1	7.68451	1.25e-18	2.59e-17
Tafa2	5.56351	4.21e-21	1.06e-19
Tbc1d9	6.15679	0.000170167	0.000705585
Tfrc	2.62719	0	0
Tgm1	3.81717	6.13e-09	5.11e-08
Tha1	2.22356	3.46e-08	2.6e-07
Thbd	4.82678	8.88e-07	5.48e-06
Thbs1	8.73669	4.04e-12	4.89e-11
Timp1	9.01811	3.14e-13	4.2e-12
Tmem154	4.26298	0.00195037	0.00626484
Tmem171	2.59572	5.37e-16	9.01e-15
Tmem267	2.04588	1.09e-06	6.63e-06
Tnnt2	6.45255	2.08e-05	0.000103851
Trib3	2.71701	1.9e-73	3.05e-71
Trim2	2.55242	0.000667853	0.00241671
Trim30a	2.08581	3.86e-26	1.27e-24
Upp1	4.37903	1.89e-53	1.74e-51
Urah	10.2766	1.86e-17	3.57e-16
Urml	6.99771	1.04e-06	6.34e-06
Usp18	2.76407	1.63e-77	2.9e-75
Wdr66	2.61367	1.5e-06	8.91e-06
Wfdc17	2.33726	6.9e-35	3.47e-33
Xaf1	2.13119	3.31e-05	0.000159244
Zbp1	4.33882	3.22e-51	2.76e-49
GeneID:100039029	2.52763	0.00246082	0.00771289
GeneID:108168187	5.72327	0.000730554	0.00261383

[truncated: 6 more sheets: Table S11, Table S12, Table S13, Table S14, Table S15, Table S16]
